# Supplementary material for: Transcriptomic Analysis of the Rice White Tip Nematode, Aphelenchoides besseyi (Nematoda: Aphelenchoididae)
Source: PLoS One. 2014 Mar 17;9(3):e91591. doi: 10.1371/journal.pone.0091591 (PMC3956754; doi:10.1371/journal.pone.0091591)
Supplement: Files S2 — Supplementary Dataset. The comparison of unigenes with another A. besseyi transcriptome. (XLSX) [file pone.0091591.s002.xlsx]

## Sheet: Sheet1
Supplementary dataset	The comparison of unigenes with another A. besseyi transcriptome
MIRA assembly yielded sequences	Unigenes in our dataset	Identities	bits	length	E-value	Score (bits) Value
Ab_MIRA_rep_c1	comp13497_c0_seq3	99.97	3484	19	0	6899
Ab_MIRA_c2395	comp9994_c0_seq4	99.79	958	317	0	1871
Ab_MIRA_c2395	comp9994_c0_seq4	99.62	262	16	4e-142	505
Ab_MIRA_c3118	comp9993_c0_seq1	99.66	590	620	0	1161
Ab_MIRA_c3666	comp9990_c0_seq1	99.78	913	913	0	1779
Ab_MIRA_rep_c5041	comp9988_c0_seq2	98.31	178	1	4e-87	321
Ab_MIRA_rep_c1669	comp9985_c0_seq1	99.82	1123	3433	0	2194
Ab_MIRA_c4217	comp9982_c0_seq2	99.63	820	2193	0	1593
Ab_MIRA_rep_c1603	comp9979_c0_seq3	99.69	975	972	0	1896
Ab_MIRA_rep_c1603	comp9979_c0_seq3	99.59	492	1597	0	954
Ab_MIRA_rep_c1703	comp9975_c2_seq1	99.66	588	590	0	1137
Ab_MIRA_rep_c726	comp9975_c1_seq1	100	647	17	0	1297
Ab_MIRA_rep_c726	comp9975_c1_seq1	100	29	697	6e-08	58.6
Ab_MIRA_rep_c4722	comp9973_c0_seq1	99.59	243	256	3e-135	480
Ab_MIRA_rep_c4722	comp9973_c0_seq1	100	50	396	1e-20	100
Ab_MIRA_rep_c88	comp9970_c0_seq4	99.25	134	756	3e-69	263
Ab_MIRA_rep_c1654	comp9968_c0_seq1	97.54	569	304	0	1060
Ab_MIRA_c3384	comp9968_c0_seq1	100	453	458	0	908
Ab_MIRA_rep_c727	comp9966_c1_seq2	88.89	90	114	4e-18	91.7
Ab_MIRA_rep_c2336	comp9966_c1_seq2	87.88	99	114	4e-19	94.5
Ab_MIRA_rep_c4784	comp9966_c1_seq2	88.89	90	114	1e-18	92.5
Ab_MIRA_rep_c317	comp9966_c0_seq1	99.91	1064	1074	0	2108
Ab_MIRA_rep_c907	comp9966_c0_seq1	100	312	323	5e-178	624
Ab_MIRA_rep_c5114	comp9966_c0_seq1	99.34	152	152	7e-80	295
Ab_MIRA_rep_c5504	comp9966_c0_seq1	100	379	390	0	769
Ab_MIRA_c2585	comp9965_c0_seq1	99.53	1064	308	0	2047
Ab_MIRA_c2585	comp9965_c0_seq1	100	71	1411	1e-32	141
Ab_MIRA_c3595	comp9964_c0_seq2	99.41	509	1896	0	964
Ab_MIRA_c3595	comp9964_c0_seq2	98.88	356	2440	0	680
Ab_MIRA_c4738	comp9964_c0_seq2	97.94	678	1718	0	1294
Ab_MIRA_c5031	comp9964_c0_seq2	98.94	379	398	0	688
Ab_MIRA_c3262	comp9962_c0_seq3	97.05	508	516	0	953
Ab_MIRA_c3298	comp9957_c0_seq1	97.34	902	2639	0	1647
Ab_MIRA_rep_c321	comp9956_c0_seq2	99.64	2253	1	0	4365
Ab_MIRA_c2418	comp9947_c0_seq2	99.66	586	1100	0	1140
Ab_MIRA_c2418	comp9947_c0_seq2	99.55	443	474	0	846
Ab_MIRA_c2733	comp9947_c0_seq2	100	186	186	2e-101	369
Ab_MIRA_rep_c4829	comp9946_c0_seq3	84.5	200	3744	3e-34	145
Ab_MIRA_rep_c774	comp9945_c0_seq1	99.26	1766	1850	0	3356
Ab_MIRA_rep_c4658	comp9942_c0_seq1	99.16	595	3	0	1147
Ab_MIRA_rep_c3668	comp9941_c0_seq2	97.47	1105	1111	0	2052
Ab_MIRA_rep_c237	comp9940_c0_seq2	99.35	1536	31	0	2957
Ab_MIRA_rep_c683	comp9940_c0_seq2	88.64	132	281	8e-33	143
Ab_MIRA_rep_c683	comp9940_c0_seq2	89.89	89	539	2e-21	105
Ab_MIRA_rep_c1577	comp9940_c0_seq2	100	305	305	4e-172	605
Ab_MIRA_rep_c4722	comp9939_c0_seq2	99.59	243	1084	3e-135	480
Ab_MIRA_rep_c4722	comp9939_c0_seq2	100	50	944	1e-20	100
Ab_MIRA_rep_c943	comp9938_c0_seq1	81.37	306	565	9e-37	155
Ab_MIRA_rep_c943	comp9938_c0_seq1	89.66	116	1078	8e-31	135
Ab_MIRA_rep_c943	comp9938_c0_seq1	93.02	43	945	1e-08	61.9
Ab_MIRA_rep_c1866	comp9938_c0_seq1	82.45	245	1450	4e-34	145
Ab_MIRA_rep_c1866	comp9938_c0_seq1	89.66	116	1078	4e-31	135
Ab_MIRA_c4696	comp9938_c0_seq1	98.91	1006	831	0	1916
Ab_MIRA_rep_c483	comp9937_c0_seq1	100	326	2977	0	647
Ab_MIRA_rep_c483	comp9937_c0_seq1	95	40	2977	5e-09	64
Ab_MIRA_rep_c483	comp9937_c0_seq1	95	40	2977	5e-09	64
Ab_MIRA_rep_c483	comp9937_c0_seq1	94.87	39	2976	2e-08	62
Ab_MIRA_rep_c483	comp9937_c0_seq1	88.89	54	2977	7e-08	60
Ab_MIRA_rep_c483	comp9937_c0_seq1	88.89	54	2977	7e-08	60
Ab_MIRA_rep_c5112	comp9937_c0_seq1	94.87	39	2976	9e-09	62
Ab_MIRA_rep_c5112	comp9937_c0_seq1	88.89	54	2977	3e-08	60
Ab_MIRA_rep_c2378	comp9934_c0_seq1	98.95	664	228	0	1235
Ab_MIRA_c3497	comp9934_c0_seq1	99.42	346	8	0	654
Ab_MIRA_rep_c1313	comp9933_c0_seq1	84.93	73	73	2e-07	58
Ab_MIRA_rep_c4473	comp9933_c0_seq1	98.64	294	677	5e-158	557
Ab_MIRA_rep_c4473	comp9933_c0_seq1	99.52	207	916	4e-113	408
Ab_MIRA_c4678	comp9932_c0_seq3	99.48	386	1162	0	768
Ab_MIRA_c3647	comp9931_c0_seq1	99.71	1032	1716	0	2005
Ab_MIRA_c2234	comp9930_c0_seq2	99.41	675	796	0	1275
Ab_MIRA_c2234	comp9930_c0_seq2	99.48	382	141	0	726
Ab_MIRA_c2234	comp9930_c0_seq2	100	189	563	5e-103	375
Ab_MIRA_rep_c5655	comp9930_c0_seq2	99.14	116	1873	3e-56	218
Ab_MIRA_c3298	comp9927_c0_seq1	97.34	902	1	0	1647
Ab_MIRA_rep_c5627	comp9925_c0_seq2	92.71	192	184	3e-69	261
Ab_MIRA_rep_c4583	comp9924_c0_seq2	98.99	795	2352	0	1467
Ab_MIRA_c4421	comp9921_c0_seq2	99.65	855	1	0	1647
Ab_MIRA_rep_c4132	comp9920_c0_seq2	99.5	199	2472	2e-104	379
Ab_MIRA_rep_c4703	comp9920_c0_seq2	99.13	689	1788	0	1299
Ab_MIRA_rep_c3449	comp9918_c0_seq2	99.6	504	2629	0	983
Ab_MIRA_c4293	comp9916_c0_seq1	99.36	628	1163	0	1213
Ab_MIRA_rep_c998	comp9914_c0_seq1	100	279	1739	3e-157	553
Ab_MIRA_rep_c2289	comp9914_c0_seq1	98.87	444	2142	0	855
Ab_MIRA_c2696	comp9910_c0_seq1	99.82	558	2358	0	1094
Ab_MIRA_c4907	comp9910_c0_seq1	99.39	984	1735	0	1895
Ab_MIRA_rep_c1311	comp9905_c0_seq1	99.86	702	157	0	1376
Ab_MIRA_rep_c1311	comp9905_c0_seq1	100	111	1	1e-56	220
Ab_MIRA_rep_c3325	comp9902_c0_seq1	99.68	308	562	2e-169	595
Ab_MIRA_rep_c344	comp9901_c0_seq1	99.44	1064	475	0	2072
Ab_MIRA_rep_c344	comp9901_c0_seq1	100	461	7	0	918
Ab_MIRA_rep_c923	comp9901_c0_seq1	99.08	759	800	0	1413
Ab_MIRA_rep_c2706	comp9900_c0_seq2	82.65	98	877	3e-08	60.2
Ab_MIRA_c3845	comp9900_c0_seq2	99.31	582	1130	0	1109
Ab_MIRA_c3845	comp9900_c0_seq2	99.4	336	370	0	635
Ab_MIRA_c3845	comp9900_c0_seq2	98.1	158	1294	7e-74	278
Ab_MIRA_rep_c5467	comp9900_c0_seq2	97.83	554	548	0	1023
Ab_MIRA_rep_c1956	comp990_c0_seq2	98.18	55	615	9e-19	94.2
Ab_MIRA_rep_c1670	comp9894_c0_seq1	99.64	549	2003	0	1069
Ab_MIRA_c1730	comp9894_c0_seq1	99.61	768	1916	0	1488
Ab_MIRA_rep_c596	comp9892_c0_seq1	99.38	649	2722	0	1246
Ab_MIRA_rep_c596	comp9892_c0_seq1	99.31	144	1623	1e-71	270
Ab_MIRA_rep_c1061	comp9892_c0_seq1	97.89	379	790	0	714
Ab_MIRA_c5079	comp9892_c0_seq1	98.78	572	944	0	1068
Ab_MIRA_c4919	comp9890_c0_seq1	99.51	814	1610	0	1568
Ab_MIRA_rep_c1189	comp9889_c0_seq2	99.78	1375	11	0	2696
Ab_MIRA_rep_c286	comp9886_c0_seq1	97.78	135	221	2e-68	259
Ab_MIRA_rep_c2099	comp9886_c0_seq1	99.78	892	943	0	1739
Ab_MIRA_rep_c1464	comp9885_c0_seq1	80.2	101	368	2e-11	70.4
Ab_MIRA_rep_c4705	comp9885_c0_seq1	93.55	62	307	2e-18	93.1
Ab_MIRA_c2822	comp9884_c0_seq1	99.79	483	1874	0	953
Ab_MIRA_c2822	comp9884_c0_seq1	96.4	111	1375	5e-49	195
Ab_MIRA_rep_c3751	comp9884_c0_seq1	99.69	981	1081	0	1897
Ab_MIRA_c3934	comp9877_c0_seq1	99.61	1292	12	0	2523
Ab_MIRA_rep_c406	comp9876_c0_seq1	100	2158	16	0	4281
Ab_MIRA_c3585	comp9874_c1_seq2	98.95	382	664	0	734
Ab_MIRA_rep_c813	comp9873_c0_seq1	99.83	606	605	0	1188
Ab_MIRA_rep_c1923	comp9873_c0_seq1	100	533	731	0	1057
Ab_MIRA_c3518	comp9873_c0_seq1	99.81	522	1917	0	1027
Ab_MIRA_c3642	comp9871_c0_seq1	99.82	1107	2044	0	2173
Ab_MIRA_c3717	comp9871_c0_seq1	99.55	670	4512	0	1289
Ab_MIRA_c3717	comp9871_c0_seq1	100	144	4670	3e-76	285
Ab_MIRA_c4575	comp9871_c0_seq1	99.21	885	2247	0	1677
Ab_MIRA_rep_c4912	comp9871_c0_seq1	99.29	705	3156	0	1349
Ab_MIRA_rep_c1209	comp987_c0_seq1	100	668	1034	0	1349
Ab_MIRA_c2200	comp987_c0_seq1	99.04	830	1349	0	1613
Ab_MIRA_c2200	comp987_c0_seq1	100	33	1388	3e-10	66.4
Ab_MIRA_rep_c58	comp9868_c0_seq1	100	1271	1326	0	2528
Ab_MIRA_rep_c895	comp9868_c0_seq1	97.14	175	1155	6e-75	281
Ab_MIRA_rep_c1085	comp9868_c0_seq1	99.74	379	434	0	735
Ab_MIRA_rep_c4178	comp9868_c0_seq1	99.28	278	607	8e-147	520
Ab_MIRA_rep_c4178	comp9868_c0_seq1	98.54	274	326	7e-141	500
Ab_MIRA_rep_c3449	comp9867_c0_seq1	99.4	504	574	0	975
Ab_MIRA_rep_c3051	comp9866_c0_seq1	99.52	421	425	0	806
Ab_MIRA_rep_c2093	comp9864_c0_seq1	99.18	487	942	0	928
Ab_MIRA_rep_c2317	comp9864_c0_seq1	100	543	10	0	1076
Ab_MIRA_rep_c4383	comp9853_c0_seq1	99.83	599	1709	0	1172
Ab_MIRA_rep_c4383	comp9853_c0_seq1	99.22	129	1094	7e-65	248
Ab_MIRA_rep_c1140	comp9852_c0_seq2	100	511	2751	0	1022
Ab_MIRA_rep_c4573	comp9852_c0_seq2	99.75	405	2261	0	789
Ab_MIRA_rep_c647	comp9850_c0_seq2	99.9	980	1529	0	1934
Ab_MIRA_rep_c647	comp9850_c0_seq2	88.89	36	524	5e-07	56.2
Ab_MIRA_rep_c809	comp9850_c0_seq2	99.43	698	726	0	1339
Ab_MIRA_rep_c1607	comp9850_c0_seq2	92.68	164	1251	3e-61	235
Ab_MIRA_rep_c1607	comp9850_c0_seq2	84.55	123	1077	6e-18	91.6
Ab_MIRA_rep_c3613	comp9850_c0_seq2	100	332	92	0	668
Ab_MIRA_rep_c5340	comp9850_c0_seq2	91.06	179	1236	2e-60	232
Ab_MIRA_rep_c5340	comp9850_c0_seq2	86.67	120	1077	6e-24	111
Ab_MIRA_rep_c183	comp9849_c0_seq2	99.87	1506	4264	0	2957
Ab_MIRA_rep_c1064	comp9849_c0_seq2	99.04	936	1962	0	1739
Ab_MIRA_c1849	comp9848_c0_seq1	99.91	1083	789	0	2139
Ab_MIRA_c4268	comp9848_c0_seq1	99.12	571	2532	0	1094
Ab_MIRA_rep_c3729	comp9842_c0_seq1	99.39	980	992	0	1908
Ab_MIRA_rep_c3816	comp9840_c0_seq1	95.77	638	656	0	1159
Ab_MIRA_c3159	comp9837_c0_seq1	97.6	1083	454	0	2010
Ab_MIRA_c4412	comp9836_c0_seq1	99.47	562	36	0	1089
Ab_MIRA_rep_c4787	comp983_c0_seq1	99.07	107	426	2e-53	208
Ab_MIRA_rep_c3756	comp9829_c0_seq1	97.6	541	539	0	947
Ab_MIRA_rep_c1186	comp9822_c0_seq1	100	709	2486	0	1407
Ab_MIRA_rep_c2433	comp9818_c0_seq1	90.91	44	516	4e-07	56
Ab_MIRA_c2654	comp9817_c0_seq1	99.57	703	746	0	1346
Ab_MIRA_c4661	comp9814_c0_seq2	98.93	751	34	0	1405
Ab_MIRA_rep_c2545	comp9810_c0_seq1	100	433	433	0	859
Ab_MIRA_rep_c2545	comp9810_c0_seq1	98.31	59	523	7e-21	101
Ab_MIRA_c3310	comp9809_c0_seq1	99.03	1029	1370	0	1920
Ab_MIRA_c3754	comp9809_c0_seq1	98.46	649	821	0	1188
Ab_MIRA_rep_c345	comp9807_c0_seq1	82.79	122	3583	3e-35	149
Ab_MIRA_rep_c4305	comp9807_c0_seq1	97.74	487	1807	0	832
Ab_MIRA_c2770	comp9806_c0_seq3	99.16	713	729	0	1359
Ab_MIRA_c2770	comp9806_c0_seq3	95.78	166	937	6e-79	294
Ab_MIRA_rep_c1956	comp9797_c0_seq1	98.18	55	747	9e-19	94.2
Ab_MIRA_c2714	comp9792_c0_seq1	99.25	398	860	0	741
Ab_MIRA_c2714	comp9792_c0_seq1	100	345	426	0	684
Ab_MIRA_rep_c4136	comp9787_c0_seq1	99.27	824	2252	0	1556
Ab_MIRA_rep_c1546	comp9784_c0_seq1	99.83	574	603	0	1123
Ab_MIRA_rep_c1094	comp9783_c0_seq1	98.91	641	125	0	1219
Ab_MIRA_rep_c1162	comp9781_c0_seq1	100	738	1973	0	1464
Ab_MIRA_rep_c435	comp9779_c0_seq1	99.73	2979	2990	0	5798
Ab_MIRA_c4177	comp9777_c0_seq2	99.72	709	629	0	1374
Ab_MIRA_c4177	comp9777_c0_seq2	99.42	173	1375	8e-89	327
Ab_MIRA_c1820	comp9775_c0_seq1	99.83	583	2044	0	1141
Ab_MIRA_c2357	comp9774_c0_seq1	99.35	462	472	0	898
Ab_MIRA_c2357	comp9774_c0_seq1	96.74	92	614	4e-42	172
Ab_MIRA_c4325	comp9774_c0_seq1	99.85	670	1061	0	1312
Ab_MIRA_c4325	comp9774_c0_seq1	100	107	1165	3e-54	212
Ab_MIRA_c3300	comp9773_c0_seq1	97.83	692	1762	0	1259
Ab_MIRA_rep_c3363	comp9773_c0_seq1	99.59	487	438	0	934
Ab_MIRA_c3962	comp9767_c0_seq1	98.47	1505	4401	0	2861
Ab_MIRA_c5288	comp9766_c0_seq1	97.92	240	1	2e-115	414
Ab_MIRA_c3369	comp9763_c0_seq2	99.7	673	1426	0	1313
Ab_MIRA_rep_c580	comp9758_c0_seq2	100	1420	37	0	2815
Ab_MIRA_rep_c4794	comp9758_c0_seq2	99.7	335	378	0	648
Ab_MIRA_rep_c5255	comp9756_c0_seq1	98.76	724	411	0	1320
Ab_MIRA_c5169	comp9749_c0_seq1	98.48	660	1044	0	1203
Ab_MIRA_rep_c3204	comp9746_c0_seq2	99.36	311	317	2e-170	597
Ab_MIRA_rep_c3204	comp9746_c0_seq2	97.4	77	511	5e-35	148
Ab_MIRA_rep_c3204	comp9746_c0_seq2	96.08	51	412	5e-18	91.6
Ab_MIRA_rep_c4016	comp9746_c0_seq2	99.17	605	1209	0	1135
Ab_MIRA_rep_c4016	comp9746_c0_seq2	99.5	199	559	8e-105	380
Ab_MIRA_rep_c4016	comp9746_c0_seq2	86.21	87	1333	3e-17	90.1
Ab_MIRA_rep_c4016	comp9746_c0_seq2	100	37	317	2e-12	74.2
Ab_MIRA_rep_c192	comp9745_c0_seq4	100	503	538	0	998
Ab_MIRA_rep_c192	comp9745_c0_seq4	100	95	781	4e-47	189
Ab_MIRA_rep_c192	comp9745_c0_seq4	98.77	81	902	6e-34	145
Ab_MIRA_rep_c192	comp9745_c0_seq4	100	66	645	9e-30	131
Ab_MIRA_rep_c3297	comp9745_c0_seq4	93.64	236	538	1e-109	396
Ab_MIRA_rep_c3297	comp9745_c0_seq4	100	95	781	6e-48	191
Ab_MIRA_rep_c3297	comp9745_c0_seq4	100	82	904	4e-40	165
Ab_MIRA_rep_c3297	comp9745_c0_seq4	100	66	645	2e-30	133
Ab_MIRA_rep_c1532	comp9741_c0_seq1	99.68	936	1	0	1843
Ab_MIRA_c5530	comp9739_c0_seq1	99.7	993	1106	0	1924
Ab_MIRA_rep_c4018	comp9735_c0_seq2	98.95	571	480	0	1045
Ab_MIRA_rep_c4018	comp9734_c0_seq1	98.95	571	4023	0	1045
Ab_MIRA_rep_c2757	comp9731_c0_seq1	100	265	1	2e-149	528
Ab_MIRA_rep_c2757	comp9731_c0_seq1	94.34	53	11	3e-15	82.1
Ab_MIRA_rep_c2893	comp9731_c0_seq1	94	50	1	1e-10	67.9
Ab_MIRA_rep_c560	comp9727_c0_seq1	99.32	1610	2749	0	3044
Ab_MIRA_rep_c3360	comp9727_c0_seq1	98.97	585	2200	0	1065
Ab_MIRA_rep_c4687	comp9727_c0_seq1	98.84	346	2401	0	644
Ab_MIRA_rep_c338	comp9726_c0_seq2	99.77	1277	13	0	2489
Ab_MIRA_rep_c4473	comp9726_c0_seq2	98.37	184	1099	5e-97	354
Ab_MIRA_c5009	comp9724_c0_seq1	98.65	1186	3194	0	2190
Ab_MIRA_rep_c5607	comp9724_c0_seq1	98.18	55	2270	1e-21	102
Ab_MIRA_c3349	comp9723_c0_seq2	99.51	824	1077	0	1570
Ab_MIRA_c4491	comp9723_c0_seq2	99.64	559	1107	0	1086
Ab_MIRA_rep_c1521	comp9722_c0_seq2	83.88	850	1355	3e-168	591
Ab_MIRA_rep_c1811	comp9722_c0_seq2	99.43	698	1619	0	1330
Ab_MIRA_c2114	comp9722_c0_seq2	100	562	570	0	1116
Ab_MIRA_rep_c149	comp9721_c0_seq1	99.95	2187	13	0	4335
Ab_MIRA_rep_c1310	comp972_c0_seq1	99.25	798	848	0	1495
Ab_MIRA_rep_c192	comp9719_c0_seq5	100	490	1033	0	973
Ab_MIRA_rep_c192	comp9719_c0_seq5	99.58	239	754	2e-128	459
Ab_MIRA_rep_c3297	comp9719_c0_seq5	100	240	752	9e-136	483
Ab_MIRA_rep_c3297	comp9719_c0_seq5	93.64	236	1033	1e-109	396
Ab_MIRA_c2714	comp9715_c0_seq1	99.47	751	1	0	1425
Ab_MIRA_rep_c3424	comp9714_c0_seq1	99.17	121	1532	4e-58	225
Ab_MIRA_rep_c1107	comp9712_c0_seq1	79.89	184	1778	7e-12	71.9
Ab_MIRA_rep_c1120	comp9711_c0_seq1	100	390	1	0	773
Ab_MIRA_rep_c2011	comp9711_c0_seq1	99.42	1374	400	0	2650
Ab_MIRA_rep_c4479	comp9711_c0_seq1	98.91	550	4	0	1020
Ab_MIRA_rep_c724	comp9710_c0_seq6	100	287	723	2e-162	572
Ab_MIRA_rep_c3365	comp9710_c0_seq6	99.57	466	785	0	916
Ab_MIRA_rep_c2463	comp9709_c0_seq1	99.74	387	1087	0	753
Ab_MIRA_c3596	comp9709_c0_seq1	99.46	555	1181	0	1053
Ab_MIRA_c5496	comp97055_c0_seq1	94.2	69	1	3e-27	122
Ab_MIRA_rep_c4741	comp9705_c0_seq2	98.02	808	1258	0	1534
Ab_MIRA_rep_c5501	comp9705_c0_seq2	98.35	607	14	0	1150
Ab_MIRA_rep_c5501	comp9705_c0_seq2	99.39	165	663	1e-84	313
Ab_MIRA_rep_c1898	comp9704_c0_seq3	86.21	87	86	1e-11	70.2
Ab_MIRA_rep_c228	comp9703_c0_seq1	100	420	4355	0	835
Ab_MIRA_rep_c1565	comp9703_c0_seq1	97.41	1697	6221	0	3099
Ab_MIRA_rep_c2217	comp9703_c0_seq1	99.69	318	5447	3e-175	615
Ab_MIRA_rep_c2217	comp9703_c0_seq1	100	50	5530	5e-20	99.7
Ab_MIRA_rep_c1682	comp9702_c0_seq1	99.75	399	1833	0	777
Ab_MIRA_rep_c1939	comp9702_c0_seq1	99.84	625	670	0	1223
Ab_MIRA_rep_c2103	comp9702_c0_seq1	99.46	372	426	0	708
Ab_MIRA_c3980	comp9701_c0_seq3	99.35	929	6	0	1760
Ab_MIRA_c4584	comp97_c0_seq2	100	174	42	5e-94	345
Ab_MIRA_c3692	comp9699_c0_seq3	99.47	1132	1649	0	2203
Ab_MIRA_c3692	comp9699_c0_seq3	98.9	364	1036	0	662
Ab_MIRA_rep_c623	comp9697_c0_seq1	99.52	1450	2800	0	2825
Ab_MIRA_rep_c884	comp9697_c0_seq1	100	869	869	0	1728
Ab_MIRA_c2452	comp9697_c0_seq1	99.87	771	1417	0	1513
Ab_MIRA_c4338	comp9695_c0_seq2	98.96	479	1942	0	894
Ab_MIRA_c3875	comp9692_c0_seq2	99.25	664	939	0	1248
Ab_MIRA_rep_c1261	comp9690_c0_seq3	92.55	188	2955	3e-69	262
Ab_MIRA_rep_c1261	comp9690_c0_seq3	90.91	99	2795	5e-28	125
Ab_MIRA_rep_c2545	comp9690_c0_seq3	99.46	738	2405	0	1413
Ab_MIRA_rep_c2545	comp9690_c0_seq3	98.31	59	2315	7e-21	101
Ab_MIRA_c3181	comp9687_c0_seq1	99.38	1441	1470	0	2740
Ab_MIRA_rep_c4194	comp9687_c0_seq1	93.24	74	661	1e-22	107
Ab_MIRA_rep_c4194	comp9687_c0_seq1	95.08	61	892	1e-19	98
Ab_MIRA_rep_c4194	comp9687_c0_seq1	91.78	73	443	1e-19	98
Ab_MIRA_rep_c4715	comp9685_c0_seq1	99.43	527	1	0	997
Ab_MIRA_rep_c417	comp9678_c0_seq1	99.71	1029	1040	0	2018
Ab_MIRA_c2731	comp9678_c0_seq1	99.22	642	1642	0	1215
Ab_MIRA_c4676	comp9675_c0_seq1	98.82	424	969	0	832
Ab_MIRA_c4676	comp9675_c0_seq1	100	41	912	1e-15	84.1
Ab_MIRA_rep_c1822	comp96714_c0_seq1	85.71	98	76	2e-15	83.9
Ab_MIRA_rep_c5291	comp9669_c0_seq1	99.08	544	540	0	1012
Ab_MIRA_rep_c5291	comp9669_c0_seq1	98.94	377	957	0	703
Ab_MIRA_rep_c4760	comp9668_c0_seq1	97.78	316	981	2e-172	605
Ab_MIRA_rep_c4760	comp9668_c0_seq1	100	90	911	1e-44	180
Ab_MIRA_c3993	comp9662_c0_seq1	99.62	781	2281	0	1514
Ab_MIRA_c3993	comp9662_c0_seq1	96.8	125	2137	9e-61	234
Ab_MIRA_c4742	comp9662_c0_seq1	96.55	406	3765	0	713
Ab_MIRA_rep_c1343	comp9661_c0_seq1	99.12	1130	890	0	2098
Ab_MIRA_rep_c4918	comp9661_c0_seq1	98.93	931	14	0	1720
Ab_MIRA_rep_c2711	comp9660_c0_seq2	99.8	512	1028	0	999
Ab_MIRA_rep_c2711	comp9660_c0_seq2	93.96	149	795	2e-52	206
Ab_MIRA_c3800	comp9660_c0_seq2	99.68	618	618	0	1230
Ab_MIRA_rep_c1877	comp9655_c0_seq1	96.31	623	623	0	1130
Ab_MIRA_rep_c508	comp9654_c0_seq1	100	1514	1	0	3004
Ab_MIRA_c5550	comp9653_c0_seq1	99.09	992	986	0	1869
Ab_MIRA_rep_c1353	comp9647_c0_seq1	98.67	754	752	0	1349
Ab_MIRA_c2865	comp9647_c0_seq1	98.18	716	1519	0	1257
Ab_MIRA_rep_c5000	comp9645_c0_seq1	99.77	433	1	0	850
Ab_MIRA_rep_c5000	comp9645_c0_seq1	99.13	229	478	2e-117	422
Ab_MIRA_rep_c5000	comp9645_c0_seq1	97.7	87	743	9e-33	141
Ab_MIRA_rep_c2215	comp9644_c0_seq2	99.59	737	288	0	1413
Ab_MIRA_rep_c7	comp9643_c0_seq1	81.65	158	857	6e-13	76
Ab_MIRA_rep_c51	comp9643_c0_seq1	89.09	55	947	8e-09	62.4
Ab_MIRA_rep_c54	comp9643_c0_seq1	85.96	356	653	3e-83	310
Ab_MIRA_rep_c147	comp9643_c0_seq1	89.09	55	947	7e-09	62
Ab_MIRA_rep_c149	comp9643_c0_seq1	81.65	158	857	6e-15	83.8
Ab_MIRA_rep_c169	comp9643_c0_seq1	89.09	55	893	1e-08	62
Ab_MIRA_rep_c246	comp9643_c0_seq1	86.36	66	792	3e-08	60.5
Ab_MIRA_rep_c471	comp9643_c0_seq1	86.57	67	791	5e-09	62
Ab_MIRA_rep_c521	comp9643_c0_seq1	85.67	356	653	1e-82	306
Ab_MIRA_rep_c570	comp9643_c0_seq1	99.65	289	720	2e-162	571
Ab_MIRA_rep_c689	comp9643_c0_seq1	92	50	700	2e-10	67.9
Ab_MIRA_rep_c689	comp9643_c0_seq1	92.5	40	733	9e-07	56
Ab_MIRA_rep_c758	comp9643_c0_seq1	94.12	51	958	7e-14	77.9
Ab_MIRA_rep_c1054	comp9643_c0_seq1	86.46	347	577	3e-83	308
Ab_MIRA_rep_c1054	comp9643_c0_seq1	92.97	128	502	2e-45	183
Ab_MIRA_rep_c1696	comp9643_c0_seq1	89.09	55	893	3e-09	61.9
Ab_MIRA_rep_c1810	comp9643_c0_seq1	99.8	493	516	0	971
Ab_MIRA_rep_c1902	comp9643_c0_seq1	95.77	71	671	2e-26	119
Ab_MIRA_rep_c1920	comp9643_c0_seq1	89.09	55	893	6e-09	61.9
Ab_MIRA_rep_c2155	comp9643_c0_seq1	99.3	856	97	0	1630
Ab_MIRA_rep_c2330	comp9643_c0_seq1	89.09	55	893	6e-09	61.9
Ab_MIRA_rep_c2465	comp9643_c0_seq1	86.15	65	793	8e-09	60.3
Ab_MIRA_rep_c2693	comp9643_c0_seq1	89.09	55	947	9e-09	62
Ab_MIRA_rep_c2943	comp9643_c0_seq1	89.09	55	947	8e-09	62
Ab_MIRA_rep_c3098	comp9643_c0_seq1	89.09	55	947	1e-08	61.9
Ab_MIRA_rep_c3524	comp9643_c0_seq1	91.84	49	700	2e-10	66.1
Ab_MIRA_c4181	comp9643_c0_seq1	89.09	55	893	3e-09	62.2
Ab_MIRA_rep_c4286	comp9643_c0_seq1	91.67	132	877	3e-43	174
Ab_MIRA_rep_c4336	comp9643_c0_seq1	86.05	215	648	4e-51	201
Ab_MIRA_rep_c4336	comp9643_c0_seq1	89.09	55	947	4e-09	62.2
Ab_MIRA_c4355	comp9643_c0_seq1	89.09	55	947	5e-09	61.9
Ab_MIRA_rep_c5351	comp9643_c0_seq1	77.46	71	938	2e-09	63
Ab_MIRA_c5497	comp9643_c0_seq1	86.57	402	835	1e-101	370
Ab_MIRA_c5497	comp9643_c0_seq1	83.43	175	290	1e-25	117
Ab_MIRA_rep_c5552	comp9643_c0_seq1	86.36	66	857	9e-09	60.8
Ab_MIRA_rep_c5648	comp9643_c0_seq1	86.36	66	792	8e-09	60
Ab_MIRA_rep_c5704	comp9643_c0_seq1	88.4	319	820	2e-93	341
Ab_MIRA_rep_c5707	comp9643_c0_seq1	81.65	158	857	1e-15	83.8
Ab_MIRA_rep_c5713	comp9643_c0_seq1	81.65	158	857	3e-13	76.4
Ab_MIRA_rep_c5720	comp9643_c0_seq1	92	50	749	5e-11	67.9
Ab_MIRA_rep_c5727	comp9643_c0_seq1	87.87	239	520	2e-59	228
Ab_MIRA_rep_c5746	comp9643_c0_seq1	88.32	351	502	3e-103	374
Ab_MIRA_rep_c5760	comp9643_c0_seq1	81.65	158	700	1e-15	83.8
Ab_MIRA_rep_c5766	comp9643_c0_seq1	89.29	224	502	1e-68	258
Ab_MIRA_rep_c5767	comp9643_c0_seq1	92	50	700	4e-11	67.9
Ab_MIRA_rep_c5768	comp9643_c0_seq1	94.44	72	600	3e-24	111
Ab_MIRA_rep_c5773	comp9643_c0_seq1	92.5	40	733	8e-08	56
Ab_MIRA_rep_c5780	comp9643_c0_seq1	93.18	44	700	5e-10	63.9
Ab_MIRA_rep_c1329	comp9642_c0_seq1	100	594	113	0	1182
Ab_MIRA_c5444	comp9641_c0_seq2	98.33	1197	769	0	2148
Ab_MIRA_rep_c485	comp9640_c0_seq2	99.81	2141	745	0	4201
Ab_MIRA_rep_c498	comp9640_c0_seq2	98.82	1106	1098	0	2024
Ab_MIRA_c3381	comp9637_c0_seq1	96.95	459	467	0	842
Ab_MIRA_rep_c113	comp9625_c1_seq2	83.74	326	180	1e-58	227
Ab_MIRA_rep_c582	comp9625_c1_seq2	90.57	53	232	2e-10	66
Ab_MIRA_rep_c1437	comp9625_c1_seq2	99.74	380	390	0	741
Ab_MIRA_rep_c1437	comp9625_c1_seq2	100	60	477	2e-26	119
Ab_MIRA_rep_c1780	comp9625_c1_seq2	81.9	326	505	2e-44	179
Ab_MIRA_rep_c3963	comp9625_c1_seq2	83.18	327	505	1e-58	226
Ab_MIRA_c3060	comp9618_c0_seq2	99.39	493	1838	0	953
Ab_MIRA_rep_c2088	comp9616_c0_seq1	98.83	426	2264	0	783
Ab_MIRA_c3243	comp9616_c0_seq1	99.73	1092	1453	0	2125
Ab_MIRA_rep_c4726	comp9616_c0_seq1	98.95	95	1318	6e-47	186
Ab_MIRA_rep_c4841	comp9616_c0_seq1	100	164	859	1e-88	325
Ab_MIRA_rep_c2954	comp9614_c0_seq1	99.83	593	302	0	1160
Ab_MIRA_c3810	comp9610_c0_seq4	100	416	881	0	841
Ab_MIRA_c5483	comp9610_c0_seq4	99.06	213	733	1e-115	415
Ab_MIRA_c4108	comp9609_c0_seq1	94.99	759	1725	0	1256
Ab_MIRA_c3637	comp9608_c0_seq2	97.4	154	2183	5e-75	281
Ab_MIRA_c4772	comp9605_c0_seq2	98.32	716	1136	0	1267
Ab_MIRA_rep_c2104	comp9604_c0_seq1	84.9	616	901	3e-137	489
Ab_MIRA_c2614	comp9604_c0_seq1	99.62	1059	66	0	2044
Ab_MIRA_c1766	comp9600_c0_seq1	99.71	691	1768	0	1356
Ab_MIRA_c1766	comp9600_c0_seq1	100	43	1666	3e-16	86.4
Ab_MIRA_c3036	comp9600_c0_seq1	94.29	805	2598	0	1374
Ab_MIRA_rep_c653	comp960_c0_seq1	99.78	463	1	0	902
Ab_MIRA_rep_c669	comp9598_c0_seq1	100	1326	1330	0	2633
Ab_MIRA_rep_c1932	comp9598_c0_seq1	100	399	939	0	795
Ab_MIRA_rep_c1226	comp9597_c0_seq1	100	232	246	2e-129	461
Ab_MIRA_rep_c587	comp9596_c0_seq1	99.68	931	18	0	1803
Ab_MIRA_rep_c221	comp9593_c0_seq2	83.85	161	162	2e-24	113
Ab_MIRA_rep_c3253	comp9593_c0_seq2	98.8	753	1	0	1439
Ab_MIRA_rep_c4417	comp9593_c0_seq2	84.62	91	72	1e-11	70.2
Ab_MIRA_rep_c5582	comp9593_c0_seq2	80.52	231	1	4e-21	102
Ab_MIRA_rep_c5582	comp9593_c0_seq2	89.86	69	445	1e-12	74.8
Ab_MIRA_c4151	comp9584_c0_seq1	99.87	779	1	0	1532
Ab_MIRA_c4505	comp9580_c0_seq1	99.81	531	3260	0	1042
Ab_MIRA_rep_c4940	comp9567_c0_seq1	99.12	113	771	8e-55	212
Ab_MIRA_c2863	comp9565_c0_seq2	92.11	114	1455	2e-44	180
Ab_MIRA_rep_c348	comp9564_c0_seq2	100	120	1288	3e-62	240
Ab_MIRA_c2739	comp9559_c0_seq2	99.3	1562	2587	0	2951
Ab_MIRA_c3282	comp9559_c0_seq2	100	657	2678	0	1305
Ab_MIRA_rep_c1700	comp9557_c0_seq1	87.69	65	3115	4e-10	66.5
Ab_MIRA_rep_c417	comp9556_c0_seq1	99.68	620	606	0	1213
Ab_MIRA_rep_c417	comp9556_c0_seq1	99.76	409	1265	0	805
Ab_MIRA_c2731	comp9556_c0_seq1	99.22	642	4	0	1215
Ab_MIRA_rep_c3495	comp9555_c0_seq3	95.85	795	2686	0	1349
Ab_MIRA_rep_c113	comp9552_c0_seq4	88.71	62	452	9e-11	68.1
Ab_MIRA_rep_c1437	comp9552_c0_seq4	88.71	62	391	6e-11	68.2
Ab_MIRA_rep_c3963	comp9552_c0_seq4	88.71	62	391	3e-12	72.6
Ab_MIRA_rep_c2482	comp9551_c0_seq1	99.32	438	1530	0	834
Ab_MIRA_rep_c1128	comp9549_c0_seq2	81.17	239	764	2e-25	117
Ab_MIRA_rep_c1128	comp9549_c0_seq2	83.7	92	476	3e-09	64.1
Ab_MIRA_rep_c1128	comp9549_c0_seq2	89.09	55	962	1e-08	62.1
Ab_MIRA_rep_c1104	comp9546_c0_seq1	99.04	937	994	0	1780
Ab_MIRA_c3619	comp9546_c0_seq1	99.45	1085	2174	0	2056
Ab_MIRA_c3956	comp9545_c0_seq1	98.96	670	1253	0	1261
Ab_MIRA_rep_c797	comp9543_c0_seq1	100	855	870	0	1698
Ab_MIRA_rep_c3444	comp9543_c0_seq1	99.17	480	649	0	928
Ab_MIRA_rep_c5764	comp9541_c0_seq2	98.82	85	2328	4e-40	165
Ab_MIRA_c3164	comp9539_c0_seq1	99.44	720	2080	0	1364
Ab_MIRA_rep_c3277	comp9535_c0_seq1	99.71	1028	281	0	1990
Ab_MIRA_rep_c1370	comp9532_c0_seq1	99.69	1295	1292	0	2505
Ab_MIRA_c3910	comp9531_c0_seq2	99.6	1511	853	0	2900
Ab_MIRA_rep_c824	comp9530_c0_seq1	100	327	287	0	650
Ab_MIRA_rep_c4155	comp9530_c0_seq1	98.91	92	535	1e-43	174
Ab_MIRA_rep_c500	comp9526_c0_seq1	100	564	1367	0	1127
Ab_MIRA_rep_c1137	comp9526_c0_seq1	99.49	593	877	0	1129
Ab_MIRA_rep_c1137	comp9526_c0_seq1	99.42	519	1418	0	1000
Ab_MIRA_rep_c1532	comp9525_c0_seq1	99.68	936	1002	0	1843
Ab_MIRA_c3240	comp9524_c0_seq2	98.4	999	892	0	1802
Ab_MIRA_rep_c5182	comp9524_c0_seq2	97.96	98	2043	2e-39	163
Ab_MIRA_rep_c5268	comp9524_c0_seq2	97.99	696	981	0	1176
Ab_MIRA_rep_c5268	comp9524_c0_seq2	100	254	284	7e-142	504
Ab_MIRA_rep_c874	comp9523_c0_seq1	99.57	1387	27	0	2710
Ab_MIRA_rep_c1070	comp9523_c0_seq1	97.1	207	257	2e-103	377
Ab_MIRA_rep_c4165	comp9523_c0_seq1	98.62	506	3	0	945
Ab_MIRA_rep_c1012	comp9520_c0_seq1	99.73	1479	2209	0	2868
Ab_MIRA_rep_c1460	comp9520_c0_seq1	99.41	508	2203	0	959
Ab_MIRA_rep_c1460	comp9520_c0_seq1	100	57	2444	2e-24	113
Ab_MIRA_c4647	comp9519_c0_seq3	99.3	571	738	0	1076
Ab_MIRA_c4647	comp9519_c0_seq3	99.14	348	1124	0	642
Ab_MIRA_c4647	comp9519_c0_seq3	99.22	257	1417	5e-134	478
Ab_MIRA_rep_c2011	comp9518_c0_seq1	87.1	62	361	4e-08	60.1
Ab_MIRA_rep_c3685	comp9514_c0_seq1	86.36	66	219	3e-08	60
Ab_MIRA_rep_c3014	comp9513_c0_seq1	99.71	679	1690	0	1349
Ab_MIRA_rep_c2794	comp9508_c0_seq5	100	458	1963	0	908
Ab_MIRA_rep_c2794	comp9508_c0_seq5	100	338	2329	0	670
Ab_MIRA_rep_c2794	comp9508_c0_seq5	100	44	2389	1e-16	87.7
Ab_MIRA_c2967	comp9508_c0_seq5	100	385	1432	0	778
Ab_MIRA_c2967	comp9508_c0_seq5	96	75	1554	7e-29	127
Ab_MIRA_c2967	comp9508_c0_seq5	100	42	1044	4e-16	85.3
Ab_MIRA_c5213	comp9508_c0_seq5	99.63	818	1085	0	1601
Ab_MIRA_c2151	comp9501_c0_seq1	99.74	779	777	0	1513
Ab_MIRA_c3748	comp95_c0_seq1	100	154	91	1e-82	307
Ab_MIRA_rep_c3702	comp9499_c0_seq1	99.67	1226	18	0	2377
Ab_MIRA_rep_c3702	comp9498_c0_seq1	99.67	1218	1217	0	2361
Ab_MIRA_rep_c697	comp9492_c0_seq1	99.61	767	915	0	1489
Ab_MIRA_rep_c697	comp9492_c0_seq1	93.62	47	95	1e-07	58.2
Ab_MIRA_rep_c1244	comp9491_c0_seq1	99.07	965	959	0	1796
Ab_MIRA_c3216	comp949_c0_seq1	99.82	548	1049	0	1070
Ab_MIRA_c3389	comp9486_c0_seq1	100	556	575	0	1106
Ab_MIRA_rep_c2308	comp9484_c0_seq1	99.79	487	1	0	950
Ab_MIRA_rep_c3083	comp9484_c0_seq1	82.89	228	228	2e-33	143
Ab_MIRA_rep_c1517	comp9476_c0_seq1	94.87	39	417	1e-08	62.2
Ab_MIRA_c1970	comp9475_c0_seq1	99.77	870	1973	0	1698
Ab_MIRA_c1970	comp9475_c0_seq1	94.03	67	2062	1e-25	117
Ab_MIRA_rep_c86	comp9472_c0_seq1	100	373	1472	0	746
Ab_MIRA_rep_c86	comp9472_c0_seq1	98.57	70	1385	7e-28	124
Ab_MIRA_rep_c1054	comp9472_c0_seq1	100	28	1819	4e-07	56.2
Ab_MIRA_rep_c2488	comp9472_c0_seq1	98.53	1089	1876	0	2113
Ab_MIRA_rep_c2653	comp9471_c0_seq2	97.33	300	324	8e-137	486
Ab_MIRA_rep_c4762	comp9459_c0_seq1	99.06	106	875	1e-53	208
Ab_MIRA_rep_c470	comp9457_c0_seq1	99.83	1205	67	0	2377
Ab_MIRA_rep_c470	comp9457_c0_seq1	100	45	1302	3e-17	90.4
Ab_MIRA_rep_c1735	comp9456_c0_seq5	99.35	619	1071	0	1164
Ab_MIRA_rep_c1814	comp9456_c0_seq5	99.55	444	2044	0	855
Ab_MIRA_rep_c1814	comp9456_c0_seq5	100	30	1975	1e-08	60.4
Ab_MIRA_c4720	comp9456_c0_seq5	99.87	748	2234	0	1467
Ab_MIRA_c3262	comp9451_c0_seq1	96.85	445	1973	0	833
Ab_MIRA_c3262	comp9451_c0_seq1	98.55	69	1675	3e-30	132
Ab_MIRA_c4643	comp9449_c0_seq1	99.31	728	727	0	1403
Ab_MIRA_c4643	comp9449_c0_seq1	98.53	272	1012	3e-139	495
Ab_MIRA_c4392	comp9447_c0_seq1	99.56	676	1120	0	1319
Ab_MIRA_c3792	comp9442_c0_seq1	93.42	76	547	1e-21	103
Ab_MIRA_c4981	comp9441_c0_seq2	98.63	1019	2353	0	1844
Ab_MIRA_c4981	comp9441_c0_seq2	99.25	671	3134	0	1251
Ab_MIRA_rep_c3525	comp944_c0_seq1	99.66	584	652	0	1126
Ab_MIRA_c4355	comp9439_c0_seq2	99.62	265	265	3e-146	517
Ab_MIRA_rep_c5462	comp9432_c0_seq1	96.71	152	857	4e-57	222
Ab_MIRA_rep_c1648	comp9430_c0_seq1	100	423	441	0	849
Ab_MIRA_rep_c3039	comp9430_c0_seq1	98.05	924	1157	0	1679
Ab_MIRA_rep_c3057	comp9426_c0_seq2	99.46	736	4	0	1404
Ab_MIRA_c3799	comp9424_c0_seq1	98.88	536	544	0	991
Ab_MIRA_c2820	comp9414_c0_seq1	99.55	898	911	0	1718
Ab_MIRA_rep_c2272	comp9402_c0_seq2	99.32	294	371	5e-159	559
Ab_MIRA_rep_c4327	comp9402_c0_seq2	100	165	500	2e-89	328
Ab_MIRA_rep_c4327	comp9402_c0_seq2	94.57	129	343	4e-45	181
Ab_MIRA_rep_c4327	comp9402_c0_seq2	100	74	106	7e-35	147
Ab_MIRA_rep_c5404	comp9396_c0_seq1	99.28	1107	1129	0	2091
Ab_MIRA_rep_c3531	comp9393_c0_seq2	97.56	164	523	8e-88	323
Ab_MIRA_c3601	comp9387_c0_seq2	97.95	1025	2146	0	1908
Ab_MIRA_c3601	comp9387_c0_seq2	100	122	1107	6e-64	245
Ab_MIRA_rep_c1012	comp9383_c0_seq2	99.36	313	1019	3e-167	589
Ab_MIRA_c3831	comp9382_c0_seq2	91.49	47	389	5e-09	62.1
Ab_MIRA_c3851	comp9382_c0_seq2	83.12	385	978	5e-66	251
Ab_MIRA_c5518	comp9379_c0_seq3	99.47	379	353	0	736
Ab_MIRA_c5518	comp9379_c0_seq3	100	244	75	2e-139	495
Ab_MIRA_rep_c1602	comp9378_c0_seq3	99.27	688	689	0	1320
Ab_MIRA_c4031	comp9378_c0_seq3	99.44	711	522	0	1367
Ab_MIRA_c4827	comp9377_c0_seq1	99.78	1365	1	0	2658
Ab_MIRA_c4506	comp9363_c0_seq1	96.79	530	528	0	975
Ab_MIRA_c4506	comp9363_c0_seq1	100	28	570	2e-07	56.9
Ab_MIRA_rep_c4658	comp9357_c0_seq1	99.66	588	4977	0	1149
Ab_MIRA_rep_c485	comp9356_c0_seq1	99.81	2141	4098	0	4201
Ab_MIRA_rep_c498	comp9356_c0_seq1	98.82	1106	3745	0	2024
Ab_MIRA_rep_c1489	comp9356_c0_seq1	99.74	1945	6777	0	3802
Ab_MIRA_rep_c2723	comp9356_c0_seq1	100	856	7731	0	1697
Ab_MIRA_rep_c5226	comp9354_c0_seq1	99	603	12	0	1151
Ab_MIRA_c4143	comp9351_c0_seq1	99.72	719	8	0	1408
Ab_MIRA_c5295	comp9351_c0_seq1	98.84	951	664	0	1792
Ab_MIRA_rep_c604	comp93491_c0_seq1	81.25	112	1	3e-07	56.1
Ab_MIRA_rep_c3169	comp93491_c0_seq1	81.25	112	112	2e-07	56
Ab_MIRA_c5332	comp9349_c0_seq1	99.7	1001	592	0	1963
Ab_MIRA_c5332	comp9349_c0_seq1	98.8	166	411	8e-80	298
Ab_MIRA_c5332	comp9349_c0_seq1	100	36	1624	1e-11	71.9
Ab_MIRA_c3506	comp9346_c0_seq1	98.04	560	701	0	944
Ab_MIRA_c2052	comp9345_c0_seq2	99.32	2650	3427	0	4999
Ab_MIRA_c2767	comp9345_c0_seq2	99.47	565	562	0	1072
Ab_MIRA_c4096	comp9337_c0_seq1	99.73	746	1170	0	1460
Ab_MIRA_c2323	comp9334_c0_seq1	100	400	2043	0	813
Ab_MIRA_rep_c2246	comp933_c0_seq1	95	40	1	5e-09	63.9
Ab_MIRA_rep_c1097	comp9325_c0_seq1	90.71	226	1	1e-75	283
Ab_MIRA_c3441	comp9321_c0_seq2	100	414	88	0	825
Ab_MIRA_rep_c3549	comp9314_c0_seq1	99.07	755	1504	0	1409
Ab_MIRA_rep_c1780	comp9307_c0_seq1	82.18	101	163	6e-08	58.2
Ab_MIRA_rep_c1767	comp9302_c0_seq3	100	333	402	0	661
Ab_MIRA_rep_c1767	comp9302_c0_seq3	99.32	148	758	9e-78	290
Ab_MIRA_c3181	comp9302_c0_seq3	91.78	73	198	2e-19	97.6
Ab_MIRA_c3181	comp9302_c0_seq3	94.23	52	1	5e-14	79.8
Ab_MIRA_rep_c4194	comp9302_c0_seq3	98.84	346	346	0	649
Ab_MIRA_rep_c1813	comp9299_c0_seq1	83.29	431	683	5e-72	272
Ab_MIRA_rep_c53	comp9290_c0_seq1	99.96	2242	2422	0	4446
Ab_MIRA_rep_c1681	comp9290_c0_seq1	99.8	501	1922	0	980
Ab_MIRA_rep_c2353	comp9290_c0_seq1	98.28	58	2351	4e-20	99.6
Ab_MIRA_rep_c3179	comp9290_c0_seq1	99.48	766	951	0	1475
Ab_MIRA_rep_c5068	comp9290_c0_seq1	99.63	544	120	0	1060
Ab_MIRA_rep_c1745	comp9289_c0_seq1	99.79	481	867	0	938
Ab_MIRA_rep_c1745	comp9289_c0_seq1	98.18	275	348	5e-136	484
Ab_MIRA_rep_c261	comp9282_c0_seq1	99.95	1959	1	0	3872
Ab_MIRA_rep_c261	comp9282_c0_seq1	98.16	217	1337	3e-111	403
Ab_MIRA_rep_c2830	comp9282_c0_seq1	100	264	421	5e-149	527
Ab_MIRA_rep_c2830	comp9282_c0_seq1	96.75	154	157	3e-73	276
Ab_MIRA_rep_c2830	comp9282_c0_seq1	100	68	489	4e-31	136
Ab_MIRA_rep_c1091	comp9274_c0_seq1	100	108	3298	2e-55	216
Ab_MIRA_rep_c2246	comp9274_c0_seq1	99.69	2256	3767	0	4385
Ab_MIRA_rep_c376	comp927_c0_seq1	100	306	761	3e-173	607
Ab_MIRA_rep_c681	comp927_c0_seq1	99.34	303	764	6e-162	569
Ab_MIRA_rep_c4298	comp9266_c0_seq1	99.14	1045	1419	0	1929
Ab_MIRA_c2196	comp9260_c0_seq2	99.74	774	810	0	1515
Ab_MIRA_c3068	comp9260_c0_seq2	99.57	1410	1904	0	2723
Ab_MIRA_rep_c5	comp9257_c0_seq2	100	341	259	0	677
Ab_MIRA_rep_c5	comp9257_c0_seq2	100	295	642	1e-166	585
Ab_MIRA_rep_c194	comp9257_c0_seq2	100	678	259	0	1347
Ab_MIRA_rep_c338	comp9257_c0_seq2	97.24	181	936	2e-80	300
Ab_MIRA_rep_c967	comp9257_c0_seq2	100	341	259	0	676
Ab_MIRA_rep_c967	comp9257_c0_seq2	100	288	642	3e-162	571
Ab_MIRA_rep_c2583	comp9257_c0_seq2	100	330	259	0	654
Ab_MIRA_rep_c2583	comp9257_c0_seq2	99.31	290	640	6e-154	543
Ab_MIRA_rep_c5781	comp9257_c0_seq2	99.32	295	642	2e-159	561
Ab_MIRA_rep_c5781	comp9257_c0_seq2	99.42	172	428	8e-91	333
Ab_MIRA_rep_c571	comp9255_c0_seq2	96.88	32	106	4e-07	56.2
Ab_MIRA_rep_c5689	comp9241_c0_seq3	100	68	1	2e-31	136
Ab_MIRA_rep_c2561	comp9238_c0_seq1	99.66	290	683	7e-159	559
Ab_MIRA_rep_c2561	comp9238_c0_seq1	100	183	357	9e-100	363
Ab_MIRA_c2243	comp9232_c0_seq1	99.23	1033	12	0	1940
Ab_MIRA_c5652	comp9231_c0_seq1	100	278	757	3e-158	556
Ab_MIRA_c3125	comp923_c0_seq1	99.24	393	484	0	771
Ab_MIRA_rep_c4305	comp9229_c0_seq4	99.31	437	434	0	822
Ab_MIRA_rep_c638	comp9224_c0_seq1	100	675	145	0	1342
Ab_MIRA_rep_c5508	comp9224_c0_seq1	99.73	370	519	0	718
Ab_MIRA_rep_c5508	comp9224_c0_seq1	100	109	132	2e-55	216
Ab_MIRA_rep_c5263	comp9223_c0_seq1	98.82	593	600	0	1065
Ab_MIRA_rep_c1279	comp9222_c0_seq1	99.56	676	1870	0	1312
Ab_MIRA_rep_c1279	comp9222_c0_seq1	100	36	1152	8e-12	71.9
Ab_MIRA_c2968	comp9222_c0_seq1	99.01	1313	1	0	2440
Ab_MIRA_c4012	comp9217_c0_seq1	99.79	474	3406	0	938
Ab_MIRA_c4012	comp9217_c0_seq1	99.31	144	3869	6e-73	274
Ab_MIRA_c5155	comp9211_c0_seq1	99.8	495	495	0	984
Ab_MIRA_rep_c2308	comp9210_c0_seq1	99.49	591	1	0	1132
Ab_MIRA_rep_c3083	comp9210_c0_seq1	86.16	224	591	3e-44	178
Ab_MIRA_c4628	comp921_c0_seq1	100	319	1	0	634
Ab_MIRA_rep_c2685	comp9199_c0_seq1	100	352	1146	0	708
Ab_MIRA_rep_c5263	comp9196_c0_seq1	98.82	593	158	0	1065
Ab_MIRA_c3790	comp9169_c0_seq2	98.98	882	1223	0	1632
Ab_MIRA_c3790	comp9169_c0_seq2	100	209	275	9e-116	417
Ab_MIRA_rep_c237	comp9166_c0_seq2	79.17	192	1496	3e-09	64
Ab_MIRA_rep_c683	comp9166_c0_seq2	83.19	119	1441	4e-13	77.8
Ab_MIRA_rep_c1577	comp9166_c0_seq2	87.3	63	2714	1e-08	61.9
Ab_MIRA_c4068	comp9166_c0_seq2	87.3	63	2714	9e-09	62
Ab_MIRA_c3351	comp9162_c0_seq1	99.5	798	668	0	1518
Ab_MIRA_c3451	comp9162_c0_seq1	99.84	631	1306	0	1237
Ab_MIRA_c4301	comp9162_c0_seq1	99.27	413	1	0	791
Ab_MIRA_c4449	comp9162_c0_seq1	99	602	2560	0	1098
Ab_MIRA_rep_c822	comp9156_c0_seq1	100	48	1087	4e-19	95.6
Ab_MIRA_rep_c3372	comp9155_c0_seq2	99.55	898	579	0	1717
Ab_MIRA_c3661	comp9155_c0_seq2	100	62	1443	2e-27	124
Ab_MIRA_c4302	comp9155_c0_seq2	99.69	321	473	7e-178	622
Ab_MIRA_c4961	comp9151_c0_seq1	97.16	670	23	0	1139
Ab_MIRA_c3601	comp9146_c0_seq2	97.95	1025	64	0	1908
Ab_MIRA_c3601	comp9146_c0_seq2	100	122	1103	6e-64	245
Ab_MIRA_rep_c115	comp9144_c0_seq1	92.75	69	3661	7e-21	102
Ab_MIRA_rep_c1654	comp9142_c0_seq2	97.54	569	3287	0	1060
Ab_MIRA_c3384	comp9142_c0_seq2	100	453	3133	0	908
Ab_MIRA_rep_c1138	comp9137_c0_seq1	89.29	56	985	3e-09	63.9
Ab_MIRA_c1604	comp9135_c0_seq2	98.98	490	13	0	920
Ab_MIRA_c1604	comp9135_c0_seq2	100	448	539	0	892
Ab_MIRA_c1604	comp9135_c0_seq2	100	48	1023	5e-19	96
Ab_MIRA_c5551	comp9133_c0_seq1	99.46	558	4051	0	1068
Ab_MIRA_rep_c5694	comp9123_c0_seq1	100	76	2003	2e-35	151
Ab_MIRA_c4421	comp9121_c0_seq1	99.65	850	2135	0	1637
Ab_MIRA_c2151	comp9115_c0_seq1	99.87	768	1187	0	1507
Ab_MIRA_rep_c3756	comp9112_c0_seq1	96.19	341	554	5e-156	550
Ab_MIRA_rep_c3756	comp9112_c0_seq1	100	202	933	3e-111	401
Ab_MIRA_c3532	comp9107_c0_seq1	100	518	517	0	1027
Ab_MIRA_rep_c4709	comp9107_c0_seq1	99.59	483	482	0	950
Ab_MIRA_rep_c1117	comp9100_c0_seq2	82.64	121	1878	1e-12	73.8
Ab_MIRA_rep_c469	comp910_c0_seq1	99.8	1495	1492	0	2918
Ab_MIRA_c4975	comp9098_c0_seq2	97.83	1059	1	0	1962
Ab_MIRA_rep_c645	comp9094_c0_seq1	99.16	831	5	0	1596
Ab_MIRA_c4011	comp9094_c0_seq1	99.62	1057	492	0	2048
Ab_MIRA_rep_c3548	comp9086_c0_seq1	87.32	142	140	2e-26	120
Ab_MIRA_rep_c3548	comp9086_c0_seq1	88.61	79	237	5e-15	82.2
Ab_MIRA_c4624	comp9077_c0_seq1	99.71	343	345	0	666
Ab_MIRA_c4624	comp9077_c0_seq1	98.65	148	516	8e-77	286
Ab_MIRA_rep_c1860	comp9076_c0_seq2	85.92	71	507	4e-09	62
Ab_MIRA_rep_c1860	comp9076_c0_seq2	85.92	71	279	4e-09	62
Ab_MIRA_rep_c3147	comp9076_c0_seq2	80.61	263	279	2e-28	126
Ab_MIRA_rep_c3147	comp9076_c0_seq2	79.47	263	507	4e-21	102
Ab_MIRA_rep_c4852	comp9076_c0_seq2	85.15	101	543	4e-15	81.9
Ab_MIRA_rep_c4852	comp9076_c0_seq2	85.15	101	315	4e-15	81.9
Ab_MIRA_rep_c4852	comp9076_c0_seq2	83.74	123	121	2e-11	70
Ab_MIRA_rep_c1630	comp90750_c0_seq1	85.47	296	62	6e-65	248
Ab_MIRA_rep_c1630	comp90750_c0_seq1	94	50	1	4e-13	76.6
Ab_MIRA_c4506	comp9071_c0_seq1	96.49	541	1683	0	981
Ab_MIRA_c4506	comp9071_c0_seq1	100	28	1641	2e-07	56.9
Ab_MIRA_c984	comp90695_c0_seq1	100	350	130	0	694
Ab_MIRA_c2294	comp9069_c0_seq1	98.92	649	341	0	1237
Ab_MIRA_c2294	comp9069_c0_seq1	98.1	158	148	5e-73	274
Ab_MIRA_rep_c167	comp9066_c0_seq1	97.56	41	171	1e-12	74
Ab_MIRA_rep_c4134	comp9066_c0_seq1	97.78	45	214	6e-15	82.1
Ab_MIRA_rep_c4134	comp9066_c0_seq1	97.56	41	211	1e-12	74.1
Ab_MIRA_c4172	comp9064_c0_seq1	99.26	539	539	0	1065
Ab_MIRA_c2373	comp9060_c0_seq2	98.14	431	1913	0	782
Ab_MIRA_rep_c253	comp90584_c0_seq1	100	230	1	7e-129	460
Ab_MIRA_c3836	comp9058_c0_seq1	97.42	698	1039	0	1291
Ab_MIRA_rep_c1363	comp9051_c0_seq1	99.84	1257	1266	0	2462
Ab_MIRA_rep_c2080	comp9045_c0_seq3	99.01	708	708	0	1331
Ab_MIRA_c3833	comp9045_c0_seq3	99.49	1364	1907	0	2593
Ab_MIRA_rep_c3816	comp9039_c0_seq1	96.08	638	1176	0	1181
Ab_MIRA_c4392	comp9034_c0_seq1	99.56	676	1418	0	1319
Ab_MIRA_c4680	comp9025_c0_seq1	97.86	933	1768	0	1724
Ab_MIRA_rep_c4259	comp9023_c0_seq2	100	55	665	1e-23	110
Ab_MIRA_rep_c110	comp9022_c0_seq1	90.78	141	140	8e-41	169
Ab_MIRA_c5274	comp9017_c0_seq2	99.51	1014	819	0	1932
Ab_MIRA_rep_c4416	comp9014_c0_seq1	100	247	33	4e-138	490
Ab_MIRA_rep_c2037	comp9010_c0_seq2	97.05	543	1965	0	984
Ab_MIRA_c4005	comp9010_c0_seq2	99.28	276	921	4e-153	539
Ab_MIRA_rep_c1098	comp901_c0_seq1	88.29	111	1092	2e-25	117
Ab_MIRA_rep_c2361	comp901_c0_seq1	79.69	64	677	1e-08	60.6
Ab_MIRA_c3890	comp901_c0_seq1	99.49	780	779	0	1489
Ab_MIRA_rep_c3113	comp900_c0_seq1	98.92	1116	1	0	2104
Ab_MIRA_rep_c2375	comp8992_c0_seq1	88.16	76	1156	4e-14	79.8
Ab_MIRA_rep_c2375	comp8992_c0_seq1	85.29	68	1300	6e-07	56
Ab_MIRA_c5654	comp8972_c0_seq1	99.3	286	1582	4e-154	544
Ab_MIRA_c5654	comp8972_c0_seq1	97.3	37	1252	3e-11	70
Ab_MIRA_c3201	comp8970_c0_seq1	99.81	528	537	0	1059
Ab_MIRA_rep_c5527	comp8970_c0_seq1	99.18	1215	366	0	2271
Ab_MIRA_rep_c1135	comp8963_c0_seq2	100	458	483	0	909
Ab_MIRA_rep_c1135	comp8963_c0_seq2	98.29	409	1129	0	741
Ab_MIRA_rep_c348	comp8958_c0_seq1	100	120	83	3e-62	240
Ab_MIRA_rep_c1381	comp895_c0_seq1	99.51	1029	52	0	2010
Ab_MIRA_rep_c4618	comp8942_c0_seq3	100	248	622	5e-139	493
Ab_MIRA_rep_c728	comp8934_c0_seq3	99.63	267	1019	1e-144	513
Ab_MIRA_rep_c728	comp8934_c0_seq3	100	75	896	9e-35	149
Ab_MIRA_rep_c272	comp8933_c0_seq1	100	1651	1766	0	3276
Ab_MIRA_c3167	comp8931_c0_seq1	86.15	65	478	1e-07	58.4
Ab_MIRA_c3052	comp8925_c0_seq2	91.11	45	722	1e-07	58
Ab_MIRA_rep_c1139	comp8923_c0_seq1	97.63	169	882	3e-78	291
Ab_MIRA_rep_c4883	comp8920_c0_seq1	97.95	146	1	2e-70	266
Ab_MIRA_c2551	comp8919_c0_seq1	99.85	656	2162	0	1285
Ab_MIRA_rep_c3873	comp8919_c0_seq1	100	311	1003	5e-177	620
Ab_MIRA_rep_c3873	comp8919_c0_seq1	99.62	262	1358	2e-146	518
Ab_MIRA_rep_c4878	comp8919_c0_seq1	99.72	726	815	0	1409
Ab_MIRA_rep_c4878	comp8919_c0_seq1	97.98	99	938	6e-40	165
Ab_MIRA_rep_c1195	comp8917_c0_seq1	99.83	1815	27	0	3582
Ab_MIRA_rep_c4389	comp8917_c0_seq1	95.97	149	263	1e-50	200
Ab_MIRA_c4551	comp8913_c0_seq1	99.56	1605	1653	0	3084
Ab_MIRA_c2054	comp8909_c0_seq4	100	583	1231	0	1156
Ab_MIRA_rep_c2776	comp889_c0_seq1	91.67	48	566	5e-10	65.2
Ab_MIRA_rep_c2776	comp889_c0_seq1	90.7	43	651	5e-07	55.1
Ab_MIRA_c4118	comp889_c0_seq1	82.37	329	531	2e-48	192
Ab_MIRA_c4118	comp889_c0_seq1	88.37	129	129	1e-31	137
Ab_MIRA_c2054	comp8887_c0_seq3	100	583	586	0	1156
Ab_MIRA_c4299	comp8885_c0_seq3	99.83	574	575	0	1122
Ab_MIRA_c4497	comp8885_c0_seq3	99.22	643	701	0	1195
Ab_MIRA_rep_c1797	comp8883_c0_seq3	89.58	48	1	6e-07	56
Ab_MIRA_rep_c198	comp8882_c0_seq1	99.77	439	7	0	859
Ab_MIRA_c3620	comp8877_c0_seq1	99.12	452	672	0	858
Ab_MIRA_c3620	comp8877_c0_seq1	99.08	436	128	0	815
Ab_MIRA_rep_c3528	comp8874_c0_seq1	100	80	1322	4e-38	159
Ab_MIRA_c2472	comp8853_c0_seq2	99.33	1046	1048	0	1983
Ab_MIRA_rep_c4050	comp885_c0_seq1	100	677	1117	0	1342
Ab_MIRA_rep_c2591	comp8849_c0_seq3	99.86	701	1479	0	1397
Ab_MIRA_rep_c5733	comp8848_c0_seq1	100	65	511	1e-29	129
Ab_MIRA_rep_c282	comp8844_c0_seq2	100	484	484	0	964
Ab_MIRA_rep_c4383	comp8843_c0_seq3	100	236	3	4e-131	468
Ab_MIRA_rep_c1438	comp8837_c0_seq2	86.96	69	543	1e-10	66.6
Ab_MIRA_c5007	comp8837_c0_seq2	98.15	108	219	2e-48	193
Ab_MIRA_c4882	comp8834_c0_seq1	96.24	558	604	0	955
Ab_MIRA_rep_c1193	comp88231_c0_seq1	88.24	153	290	1e-38	161
Ab_MIRA_rep_c1193	comp88231_c0_seq1	92.31	52	59	1e-11	71.9
Ab_MIRA_rep_c4196	comp8820_c0_seq2	86.25	80	382	5e-12	71.9
Ab_MIRA_c3965	comp88127_c0_seq1	99.38	320	318	4e-172	604
Ab_MIRA_rep_c32	comp8780_c0_seq2	98.82	170	698	2e-84	313
Ab_MIRA_rep_c32	comp8780_c0_seq2	100	114	962	4e-58	226
Ab_MIRA_rep_c2574	comp8780_c0_seq2	99.63	271	1200	6e-148	522
Ab_MIRA_rep_c1245	comp8778_c0_seq1	99.22	256	1	4e-139	493
Ab_MIRA_rep_c4045	comp8775_c0_seq1	99.74	381	1731	0	743
Ab_MIRA_rep_c653	comp877_c0_seq1	99.79	468	467	0	912
Ab_MIRA_rep_c1626	comp87689_c0_seq1	81.1	164	205	2e-14	80.5
Ab_MIRA_c1984	comp87577_c0_seq1	100	311	311	7e-176	617
Ab_MIRA_rep_c249	comp8752_c0_seq4	98.5	799	529	0	1523
Ab_MIRA_rep_c249	comp8752_c0_seq4	100	393	9	0	782
Ab_MIRA_rep_c336	comp8752_c0_seq4	100	820	1720	0	1626
Ab_MIRA_rep_c3280	comp8752_c0_seq4	99.77	426	1296	0	838
Ab_MIRA_rep_c5683	comp8752_c0_seq4	100	313	1079	2e-178	624
Ab_MIRA_rep_c969	comp87506_c0_seq1	90.63	64	149	5e-11	68.9
Ab_MIRA_c3060	comp8750_c0_seq2	99.39	491	503	0	949
Ab_MIRA_c4141	comp8734_c0_seq2	100	594	2228	0	1180
Ab_MIRA_c4141	comp8734_c0_seq2	99.22	256	2894	7e-140	497
Ab_MIRA_rep_c5309	comp8715_c0_seq1	86.49	74	78	6e-11	68.1
Ab_MIRA_rep_c1389	comp87128_c0_seq1	84.85	165	204	5e-29	129
Ab_MIRA_rep_c1389	comp87128_c0_seq1	95	40	40	3e-09	64.1
Ab_MIRA_rep_c3308	comp87128_c0_seq1	85.95	121	40	9e-22	105
Ab_MIRA_rep_c3308	comp87128_c0_seq1	95	40	1	3e-09	63.9
Ab_MIRA_rep_c3316	comp87128_c0_seq1	86.78	121	40	1e-24	113
Ab_MIRA_rep_c3316	comp87128_c0_seq1	95	40	1	1e-09	63.9
Ab_MIRA_rep_c4202	comp87128_c0_seq1	86.78	121	40	1e-24	113
Ab_MIRA_rep_c4202	comp87128_c0_seq1	95	40	1	1e-09	63.9
Ab_MIRA_rep_c4322	comp87128_c0_seq1	84.85	165	204	5e-29	129
Ab_MIRA_rep_c4322	comp87128_c0_seq1	95	40	40	3e-09	64
Ab_MIRA_rep_c5531	comp87128_c0_seq1	82.63	167	40	1e-13	78
Ab_MIRA_rep_c5752	comp87128_c0_seq1	84.85	165	40	3e-29	129
Ab_MIRA_c2311	comp8712_c0_seq1	99.61	1267	1	0	2451
Ab_MIRA_c2311	comp8712_c0_seq1	99.07	108	1289	7e-50	198
Ab_MIRA_rep_c313	comp871_c0_seq1	99.91	1135	1192	0	2243
Ab_MIRA_rep_c1623	comp871_c0_seq1	99.86	714	1036	0	1402
Ab_MIRA_rep_c2471	comp8702_c0_seq2	99.69	1305	1328	0	2526
Ab_MIRA_rep_c19	comp8695_c0_seq1	80.54	185	117	3e-14	81.9
Ab_MIRA_rep_c373	comp8695_c0_seq1	80.54	185	117	1e-15	84
Ab_MIRA_rep_c913	comp8695_c0_seq1	90.91	44	301	4e-07	57
Ab_MIRA_rep_c996	comp8695_c0_seq1	90.91	44	301	7e-07	56.3
Ab_MIRA_rep_c2605	comp8695_c0_seq1	80.54	185	117	5e-15	82.2
Ab_MIRA_c3441	comp8695_c0_seq1	81.03	116	117	6e-07	56.3
Ab_MIRA_rep_c4242	comp8695_c0_seq1	80.54	185	301	4e-15	82.8
Ab_MIRA_rep_c5479	comp8695_c0_seq1	80.54	185	301	3e-15	82.2
Ab_MIRA_rep_c3509	comp8691_c0_seq1	95.73	398	3300	0	696
Ab_MIRA_c5465	comp8691_c0_seq1	99.33	745	1628	0	1455
Ab_MIRA_rep_c47	comp869_c0_seq1	95.4	87	393	2e-32	141
Ab_MIRA_rep_c677	comp869_c0_seq1	91.14	79	403	1e-18	94.2
Ab_MIRA_rep_c1642	comp869_c0_seq1	97.3	37	443	2e-10	66.3
Ab_MIRA_rep_c1844	comp869_c0_seq1	95.4	87	393	8e-34	144
Ab_MIRA_rep_c4281	comp869_c0_seq1	95.4	87	393	1e-33	143
Ab_MIRA_rep_c4332	comp869_c0_seq1	96.3	54	426	4e-18	91.7
Ab_MIRA_rep_c5755	comp869_c0_seq1	86.36	66	414	9e-09	60.9
Ab_MIRA_rep_c1764	comp8687_c1_seq1	98.77	1139	1171	0	2166
Ab_MIRA_c4822	comp868_c0_seq1	99.12	565	12	0	1080
Ab_MIRA_rep_c1861	comp86795_c0_seq1	87.65	81	251	1e-12	73.8
Ab_MIRA_rep_c1760	comp8677_c0_seq1	99.05	2005	2188	0	3827
Ab_MIRA_rep_c2908	comp8677_c0_seq1	99.5	402	2589	0	774
Ab_MIRA_c4678	comp8664_c0_seq1	99.48	386	396	0	768
Ab_MIRA_rep_c4462	comp8657_c0_seq1	84.4	141	141	1e-23	110
Ab_MIRA_c2599	comp8656_c0_seq1	100	586	704	0	1162
Ab_MIRA_rep_c5349	comp8649_c0_seq1	82.29	96	2552	1e-13	77.6
Ab_MIRA_c1631	comp8627_c0_seq1	97.14	35	2370	1e-08	62
Ab_MIRA_rep_c510	comp8626_c0_seq1	99.88	865	1	0	1707
Ab_MIRA_c2657	comp862_c0_seq1	97.93	1499	1564	0	2780
Ab_MIRA_rep_c715	comp8614_c0_seq2	100	1034	1034	0	2054
Ab_MIRA_rep_c3741	comp8612_c0_seq2	99.84	607	1450	0	1195
Ab_MIRA_c3097	comp86078_c0_seq1	90	70	183	5e-16	85
Ab_MIRA_rep_c773	comp86017_c0_seq1	90	50	226	2e-08	60.1
Ab_MIRA_rep_c2629	comp859_c0_seq1	99.51	406	1444	0	808
Ab_MIRA_rep_c2629	comp859_c0_seq1	100	32	1386	4e-10	65.4
Ab_MIRA_c3635	comp859_c0_seq1	97.59	787	2552	0	1382
Ab_MIRA_rep_c305	comp85826_c0_seq1	97.56	41	112	5e-10	66.3
Ab_MIRA_c1662	comp8577_c0_seq1	82.46	211	6	4e-23	109
Ab_MIRA_rep_c4423	comp8576_c0_seq1	98.9	362	360	0	681
Ab_MIRA_rep_c3707	comp8571_c0_seq1	86.89	61	180	6e-09	62.3
Ab_MIRA_c4899	comp8564_c0_seq1	100	112	1273	4e-57	222
Ab_MIRA_rep_c5234	comp8559_c0_seq1	96.76	524	247	0	970
Ab_MIRA_rep_c5234	comp8559_c0_seq1	91	200	12	7e-92	337
Ab_MIRA_rep_c2652	comp85528_c0_seq1	90.16	61	1	3e-10	66.1
Ab_MIRA_rep_c2057	comp855_c0_seq1	100	919	1860	0	1826
Ab_MIRA_rep_c1967	comp8544_c0_seq1	95.45	176	1631	4e-74	278
Ab_MIRA_rep_c3074	comp8544_c0_seq1	99.8	490	7	0	962
Ab_MIRA_c4558	comp8544_c0_seq1	99.07	108	25	4e-50	198
Ab_MIRA_rep_c2536	comp8525_c0_seq6	96.8	532	988	0	980
Ab_MIRA_rep_c2536	comp8525_c0_seq6	99.58	239	239	1e-129	463
Ab_MIRA_rep_c2591	comp8520_c0_seq3	99.86	701	716	0	1397
Ab_MIRA_rep_c2188	comp8516_c0_seq1	99.5	399	3431	0	764
Ab_MIRA_rep_c2188	comp8516_c0_seq1	98.18	55	3354	9e-19	94.2
Ab_MIRA_rep_c4019	comp8506_c0_seq2	98.82	678	2013	0	1287
Ab_MIRA_c1662	comp8504_c0_seq1	82.46	211	209	4e-23	109
Ab_MIRA_rep_c2668	comp8503_c0_seq1	100	400	148	0	796
Ab_MIRA_c5119	comp8498_c0_seq1	100	811	692	0	1608
Ab_MIRA_rep_c1033	comp8495_c0_seq1	99.25	534	588	0	1036
Ab_MIRA_rep_c5205	comp8495_c0_seq1	93.78	434	10	1e-178	625
Ab_MIRA_rep_c5205	comp8495_c0_seq1	86.79	53	478	6e-08	58.6
Ab_MIRA_rep_c47	comp84820_c0_seq1	82.89	263	263	1e-39	165
Ab_MIRA_rep_c314	comp84820_c0_seq1	88.18	110	110	1e-25	117
Ab_MIRA_rep_c677	comp84820_c0_seq1	82.87	251	251	6e-38	157
Ab_MIRA_rep_c1642	comp84820_c0_seq1	82.85	239	239	1e-35	150
Ab_MIRA_rep_c1844	comp84820_c0_seq1	81.37	263	263	2e-31	136
Ab_MIRA_rep_c4281	comp84820_c0_seq1	81.82	132	263	2e-12	72.8
Ab_MIRA_rep_c4332	comp84820_c0_seq1	82.69	260	260	2e-38	159
Ab_MIRA_rep_c5755	comp84820_c0_seq1	81.95	205	205	4e-25	115
Ab_MIRA_rep_c4132	comp8482_c0_seq3	98.73	708	1360	0	1279
Ab_MIRA_rep_c1735	comp8480_c0_seq3	99.35	619	1559	0	1164
Ab_MIRA_rep_c1814	comp8480_c0_seq3	99.55	444	586	0	855
Ab_MIRA_rep_c1814	comp8480_c0_seq3	100	30	655	1e-08	60.4
Ab_MIRA_c4720	comp8480_c0_seq3	99.87	748	396	0	1467
Ab_MIRA_c5452	comp84787_c0_seq1	82.58	132	141	3e-13	76
Ab_MIRA_c5632	comp8471_c0_seq1	98.4	438	101	0	779
Ab_MIRA_rep_c4132	comp8468_c0_seq3	98.73	708	272	0	1279
Ab_MIRA_rep_c2536	comp8463_c0_seq1	96.8	532	1072	0	980
Ab_MIRA_rep_c2536	comp8463_c0_seq1	99.57	232	1821	2e-125	449
Ab_MIRA_c1484	comp8456_c0_seq2	81.21	165	1421	1e-14	82.1
Ab_MIRA_rep_c3295	comp8456_c0_seq2	83.01	153	1284	4e-15	82.3
Ab_MIRA_rep_c4015	comp8456_c0_seq2	86.11	72	628	1e-09	64
Ab_MIRA_rep_c5597	comp8426_c0_seq2	99.1	335	428	4e-180	630
Ab_MIRA_c3351	comp8422_c0_seq3	99.5	798	2521	0	1518
Ab_MIRA_c3451	comp8422_c0_seq3	99.84	631	1883	0	1237
Ab_MIRA_c4301	comp8422_c0_seq3	100	212	2990	4e-117	420
Ab_MIRA_c4301	comp8422_c0_seq3	100	201	3301	1e-110	398
Ab_MIRA_c4449	comp8422_c0_seq3	99	602	629	0	1098
Ab_MIRA_rep_c2033	comp842_c0_seq1	100	364	71	0	723
Ab_MIRA_rep_c1179	comp8416_c0_seq1	100	1014	1020	0	2016
Ab_MIRA_rep_c5162	comp8409_c0_seq1	97.89	332	982	2e-162	571
Ab_MIRA_rep_c1159	comp8403_c0_seq2	99.83	593	455	0	1173
Ab_MIRA_rep_c1159	comp8403_c0_seq2	100	289	123	1e-164	579
Ab_MIRA_rep_c1159	comp8403_c0_seq2	100	178	1416	1e-97	357
Ab_MIRA_rep_c2076	comp8403_c0_seq2	100	162	1416	1e-88	325
Ab_MIRA_rep_c2076	comp8403_c0_seq2	100	72	975	3e-34	145
Ab_MIRA_rep_c2988	comp8403_c0_seq2	98.45	258	1046	7e-128	456
Ab_MIRA_rep_c2988	comp8403_c0_seq2	100	186	1601	1e-101	369
Ab_MIRA_c984	comp83959_c0_seq1	100	149	1	1e-79	295
Ab_MIRA_rep_c1641	comp8387_c0_seq2	100	544	607	0	1083
Ab_MIRA_rep_c1641	comp8387_c0_seq2	100	168	822	4e-91	335
Ab_MIRA_c3790	comp8385_c0_seq1	98.98	882	71	0	1632
Ab_MIRA_c3790	comp8385_c0_seq1	100	209	1018	9e-116	417
Ab_MIRA_rep_c3276	comp8382_c0_seq1	99.88	845	866	0	1659
Ab_MIRA_rep_c771	comp8377_c0_seq1	99.36	467	1683	0	878
Ab_MIRA_c4946	comp8377_c0_seq1	99.2	1122	1122	0	2116
Ab_MIRA_c3581	comp8375_c0_seq1	99.49	777	126	0	1496
Ab_MIRA_c4162	comp8362_c1_seq2	99.73	747	2297	0	1467
Ab_MIRA_rep_c3772	comp8359_c0_seq4	98.82	85	85	2e-41	168
Ab_MIRA_rep_c1472	comp8357_c0_seq2	100	544	513	0	1078
Ab_MIRA_rep_c3848	comp8357_c0_seq2	98.47	262	460	4e-144	510
Ab_MIRA_rep_c3848	comp8357_c0_seq2	100	162	162	2e-88	325
Ab_MIRA_rep_c5015	comp8357_c0_seq2	100	158	158	4e-85	313
Ab_MIRA_rep_c5015	comp8357_c0_seq2	100	60	298	1e-26	119
Ab_MIRA_rep_c5	comp8349_c0_seq2	100	341	695	0	677
Ab_MIRA_rep_c5	comp8349_c0_seq2	100	312	312	1e-176	619
Ab_MIRA_rep_c194	comp8349_c0_seq2	100	694	695	0	1379
Ab_MIRA_rep_c338	comp8349_c0_seq2	97.47	198	1	2e-90	334
Ab_MIRA_rep_c967	comp8349_c0_seq2	100	341	695	0	676
Ab_MIRA_rep_c967	comp8349_c0_seq2	99.36	314	312	3e-168	591
Ab_MIRA_rep_c2583	comp8349_c0_seq2	100	330	695	0	654
Ab_MIRA_rep_c2583	comp8349_c0_seq2	99.31	290	314	6e-154	543
Ab_MIRA_rep_c5781	comp8349_c0_seq2	99.04	313	312	2e-165	581
Ab_MIRA_rep_c5781	comp8349_c0_seq2	99.42	172	526	8e-91	333
Ab_MIRA_rep_c2906	comp8346_c0_seq1	100	447	144	0	886
Ab_MIRA_rep_c2906	comp8346_c0_seq1	97.89	142	636	4e-68	258
Ab_MIRA_c5286	comp8344_c0_seq1	99.33	743	1101	0	1394
Ab_MIRA_rep_c5600	comp8344_c0_seq1	98.86	264	288	1e-134	478
Ab_MIRA_rep_c1055	comp8340_c0_seq2	99.63	815	1	0	1596
Ab_MIRA_rep_c1055	comp8340_c0_seq2	100	79	1350	2e-37	157
Ab_MIRA_c2294	comp8336_c0_seq3	98.86	440	855	0	827
Ab_MIRA_c2294	comp8336_c0_seq3	99.73	365	373	0	710
Ab_MIRA_rep_c1905	comp8327_c0_seq1	99.14	815	140	0	1524
Ab_MIRA_c4162	comp8324_c0_seq1	99.73	747	11	0	1467
Ab_MIRA_rep_c5669	comp83236_c0_seq1	99.63	270	312	9e-150	529
Ab_MIRA_rep_c3514	comp8319_c0_seq2	99.21	507	1267	0	950
Ab_MIRA_rep_c72	comp8303_c0_seq2	96.97	33	1911	2e-07	58.1
Ab_MIRA_rep_c209	comp8303_c0_seq2	96.97	33	1911	9e-08	58
Ab_MIRA_rep_c574	comp8303_c0_seq2	96.97	33	1911	7e-08	58.3
Ab_MIRA_rep_c1446	comp8303_c0_seq2	96.97	33	1943	6e-08	58.7
Ab_MIRA_rep_c2931	comp8303_c0_seq2	96.97	33	1911	8e-08	58.2
Ab_MIRA_rep_c4385	comp8303_c0_seq2	96.97	33	1911	2e-07	58
Ab_MIRA_rep_c5677	comp8303_c0_seq2	96.97	33	1943	1e-07	58.1
Ab_MIRA_rep_c5710	comp8303_c0_seq2	96.97	33	1943	7e-08	58
Ab_MIRA_rep_c2490	comp8302_c0_seq1	82.73	110	891	3e-08	60.5
Ab_MIRA_rep_c5212	comp8292_c0_seq1	98.89	721	980	0	1332
Ab_MIRA_rep_c2221	comp829_c0_seq1	98.37	673	644	0	1292
Ab_MIRA_rep_c2550	comp829_c0_seq1	86.92	260	1105	2e-64	246
Ab_MIRA_rep_c2550	comp829_c0_seq1	81.05	248	619	4e-26	119
Ab_MIRA_rep_c2550	comp829_c0_seq1	91.49	47	766	8e-09	62
Ab_MIRA_c3902	comp8283_c0_seq1	99.81	517	83	0	1017
Ab_MIRA_rep_c1861	comp82797_c0_seq1	91.27	126	279	1e-39	163
Ab_MIRA_c4363	comp826_c0_seq1	98.75	641	1323	0	1235
Ab_MIRA_c5168	comp826_c0_seq1	98.92	557	1333	0	1009
Ab_MIRA_rep_c2021	comp8259_c0_seq1	100	44	44	2e-16	87.9
Ab_MIRA_rep_c2459	comp82572_c0_seq1	100	105	105	3e-53	208
Ab_MIRA_rep_c2725	comp8257_c0_seq3	100	282	1247	5e-159	560
Ab_MIRA_rep_c4462	comp8256_c0_seq1	84.4	141	826	1e-23	110
Ab_MIRA_rep_c1128	comp8246_c0_seq1	99.36	311	823	2e-166	586
Ab_MIRA_rep_c646	comp8242_c0_seq1	100	492	496	0	975
Ab_MIRA_rep_c5269	comp8242_c0_seq1	98.28	987	363	0	1749
Ab_MIRA_rep_c1825	comp8241_c0_seq1	99.62	530	999	0	1019
Ab_MIRA_rep_c3538	comp8231_c0_seq2	100	94	236	1e-46	186
Ab_MIRA_c3872	comp823_c0_seq1	98.43	701	225	0	1270
Ab_MIRA_rep_c3992	comp823_c0_seq1	99.62	796	2102	0	1530
Ab_MIRA_c4773	comp823_c0_seq1	97.99	498	1308	0	846
Ab_MIRA_rep_c578	comp8223_c0_seq1	100	227	227	4e-126	452
Ab_MIRA_rep_c1536	comp8223_c0_seq1	99.56	227	227	4e-124	443
Ab_MIRA_c3731	comp8220_c0_seq1	99.14	466	584	0	860
Ab_MIRA_c3731	comp8220_c0_seq1	100	77	466	2e-36	153
Ab_MIRA_rep_c5109	comp8220_c0_seq1	98.56	348	5	2e-174	611
Ab_MIRA_rep_c844	comp8217_c0_seq1	98.74	636	537	0	1181
Ab_MIRA_rep_c1035	comp8217_c0_seq1	100	601	601	0	1195
Ab_MIRA_rep_c1131	comp8211_c0_seq1	100	79	1	8e-38	157
Ab_MIRA_c2778	comp8211_c0_seq1	100	209	209	7e-115	414
Ab_MIRA_rep_c5187	comp8211_c0_seq1	87.75	302	298	5e-87	321
Ab_MIRA_rep_c4378	comp8199_c0_seq2	100	263	940	1e-147	522
Ab_MIRA_c4763	comp8199_c0_seq2	95.46	617	219	0	1008
Ab_MIRA_c1796	comp8198_c0_seq2	99.78	461	1535	0	899
Ab_MIRA_rep_c5469	comp81944_c0_seq1	96.23	53	58	4e-18	89.7
Ab_MIRA_rep_c5539	comp81944_c0_seq1	95.45	88	72	4e-33	140
Ab_MIRA_rep_c1694	comp8194_c0_seq1	100	654	1	0	1299
Ab_MIRA_rep_c2807	comp8189_c0_seq1	100	199	660	9e-110	396
Ab_MIRA_rep_c2807	comp8189_c0_seq1	98.02	202	212	2e-104	378
Ab_MIRA_rep_c1813	comp8188_c0_seq1	99.27	1095	1106	0	2057
Ab_MIRA_rep_c3414	comp8188_c0_seq1	100	219	219	8e-122	435
Ab_MIRA_c4261	comp8188_c0_seq1	85.9	312	1839	5e-69	262
Ab_MIRA_c4261	comp8188_c0_seq1	88	150	2253	5e-32	139
Ab_MIRA_c4261	comp8188_c0_seq1	83.75	80	1536	6e-07	56
Ab_MIRA_c4831	comp8188_c0_seq1	95.51	690	928	0	1139
Ab_MIRA_c5128	comp8188_c0_seq1	100	537	2261	0	1065
Ab_MIRA_c5128	comp8188_c0_seq1	98.65	74	2372	3e-32	139
Ab_MIRA_rep_c1663	comp8185_c0_seq1	87.32	339	339	3e-90	332
Ab_MIRA_c5420	comp8177_c0_seq2	98.09	680	986	0	1299
Ab_MIRA_rep_c2141	comp8173_c0_seq2	99.19	1114	1410	0	2068
Ab_MIRA_c5223	comp8171_c0_seq1	87.5	56	895	4e-07	56
Ab_MIRA_c2248	comp8170_c0_seq1	99.11	675	673	0	1282
Ab_MIRA_rep_c355	comp81681_c0_seq1	99.59	242	242	1e-132	473
Ab_MIRA_c4899	comp81663_c0_seq1	99.61	256	1	3e-138	492
Ab_MIRA_c3684	comp816_c0_seq1	99.86	695	1081	0	1372
Ab_MIRA_c4567	comp8157_c0_seq1	99.62	780	1	0	1499
Ab_MIRA_c5382	comp8152_c0_seq1	99.18	1098	6379	0	2118
Ab_MIRA_c1922	comp8142_c0_seq1	99.14	817	812	0	1558
Ab_MIRA_rep_c1581	comp8135_c0_seq1	84.62	78	78	4e-08	60
Ab_MIRA_rep_c3213	comp8134_c0_seq1	99.73	376	1609	0	737
Ab_MIRA_rep_c3213	comp8134_c0_seq1	100	84	1486	1e-40	167
Ab_MIRA_c4653	comp8133_c0_seq1	99.85	1298	4088	0	2541
Ab_MIRA_rep_c1308	comp8130_c0_seq1	100	441	191	0	874
Ab_MIRA_rep_c1308	comp8130_c0_seq1	100	88	76	5e-43	174
Ab_MIRA_rep_c250	comp81289_c0_seq1	98.99	198	381	6e-102	371
Ab_MIRA_rep_c31	comp81235_c0_seq1	84.62	104	609	5e-14	80.1
Ab_MIRA_rep_c2726	comp81235_c0_seq1	89.47	57	562	3e-10	66
Ab_MIRA_rep_c4685	comp81235_c0_seq1	84.76	105	609	1e-12	73.8
Ab_MIRA_rep_c2156	comp8123_c0_seq1	99.72	713	456	0	1388
Ab_MIRA_rep_c1160	comp812_c0_seq1	100	47	250	2e-18	94
Ab_MIRA_rep_c3462	comp8117_c0_seq1	99.46	559	559	0	1081
Ab_MIRA_rep_c1663	comp8116_c0_seq1	86.21	174	366	7e-37	155
Ab_MIRA_rep_c1663	comp8116_c0_seq1	88.71	124	124	6e-31	135
Ab_MIRA_c4109	comp8091_c0_seq1	98.77	569	825	0	1017
Ab_MIRA_rep_c1098	comp8083_c0_seq2	88.18	110	110	8e-25	115
Ab_MIRA_rep_c2361	comp8083_c0_seq2	79.69	64	525	1e-08	60.6
Ab_MIRA_c3890	comp8083_c0_seq2	99.49	780	423	0	1489
Ab_MIRA_c5119	comp8074_c0_seq1	100	811	840	0	1608
Ab_MIRA_c2423	comp8069_c0_seq1	99.36	932	939	0	1762
Ab_MIRA_rep_c1167	comp8058_c0_seq2	100	65	390	4e-29	130
Ab_MIRA_c5444	comp8057_c0_seq1	98.33	1197	2295	0	2148
Ab_MIRA_rep_c132	comp8052_c0_seq1	100	929	711	0	1844
Ab_MIRA_rep_c1867	comp805_c0_seq1	100	1391	1	0	2796
Ab_MIRA_rep_c1872	comp8049_c0_seq1	99.78	450	1705	0	877
Ab_MIRA_rep_c1872	comp8049_c0_seq1	100	64	1801	1e-28	127
Ab_MIRA_rep_c2860	comp8044_c0_seq1	98.53	886	1468	0	1655
Ab_MIRA_rep_c844	comp8037_c0_seq1	98.74	636	2246	0	1181
Ab_MIRA_rep_c1035	comp8037_c0_seq1	100	601	2182	0	1195
Ab_MIRA_rep_c2485	comp8031_c0_seq1	99.66	292	292	2e-163	574
Ab_MIRA_rep_c1741	comp8020_c0_seq2	99.81	535	262	0	1045
Ab_MIRA_rep_c4616	comp8011_c0_seq2	100	39	158	9e-14	77.8
Ab_MIRA_rep_c4216	comp8004_c0_seq1	99.49	394	922	0	779
Ab_MIRA_rep_c1686	comp7995_c0_seq1	100	422	435	0	842
Ab_MIRA_rep_c845	comp7988_c0_seq1	99.56	1364	110	0	2609
Ab_MIRA_c5327	comp7988_c0_seq1	99.39	330	1	3e-178	623
Ab_MIRA_c3742	comp7980_c0_seq1	99.68	928	798	0	1794
Ab_MIRA_rep_c3949	comp7980_c0_seq1	98.55	482	492	0	899
Ab_MIRA_c4873	comp7973_c0_seq1	87.67	73	612	2e-12	73.8
Ab_MIRA_rep_c1700	comp797_c0_seq1	87.69	65	353	4e-10	66.5
Ab_MIRA_rep_c345	comp7966_c0_seq1	82.79	122	224	3e-35	149
Ab_MIRA_rep_c4305	comp7966_c0_seq1	97.74	487	2000	0	832
Ab_MIRA_rep_c5681	comp7958_c0_seq1	84.62	78	1321	1e-08	60.1
Ab_MIRA_c4141	comp7947_c0_seq1	99.76	849	849	0	1675
Ab_MIRA_rep_c1151	comp7942_c0_seq2	100	27	1508	1e-06	54.4
Ab_MIRA_rep_c2120	comp7942_c0_seq2	100	229	1420	2e-128	458
Ab_MIRA_rep_c2120	comp7942_c0_seq2	100	117	1598	5e-61	234
Ab_MIRA_rep_c4550	comp7942_c0_seq2	99.34	456	2170	0	856
Ab_MIRA_rep_c4550	comp7942_c0_seq2	99.01	202	1420	2e-101	369
Ab_MIRA_rep_c4550	comp7942_c0_seq2	100	143	1624	1e-75	283
Ab_MIRA_rep_c993	comp7939_c0_seq1	96	100	256	1e-40	167
Ab_MIRA_c5139	comp7939_c0_seq1	84.03	119	327	2e-16	87
Ab_MIRA_rep_c5000	comp7934_c0_seq2	99.77	440	1281	0	864
Ab_MIRA_rep_c5000	comp7934_c0_seq2	99.13	231	797	1e-118	426
Ab_MIRA_rep_c5000	comp7934_c0_seq2	97.7	87	532	9e-33	141
Ab_MIRA_rep_c5309	comp7933_c0_seq1	86.49	74	164	6e-11	68.1
Ab_MIRA_rep_c1616	comp7931_c0_seq1	100	95	509	2e-47	189
Ab_MIRA_rep_c47	comp793_c0_seq1	87.65	170	1	1e-39	165
Ab_MIRA_rep_c314	comp793_c0_seq1	87.65	170	1	9e-41	167
Ab_MIRA_rep_c677	comp793_c0_seq1	87.65	170	1	3e-40	165
Ab_MIRA_rep_c1642	comp793_c0_seq1	89.05	137	1	8e-37	154
Ab_MIRA_rep_c3575	comp793_c0_seq1	86.87	99	72	3e-17	88.1
Ab_MIRA_rep_c4332	comp793_c0_seq1	89.05	137	1	1e-36	153
Ab_MIRA_c3792	comp79264_c0_seq1	97.06	34	197	2e-08	60.1
Ab_MIRA_rep_c297	comp7926_c0_seq2	100	927	10	0	1846
Ab_MIRA_rep_c2295	comp7926_c0_seq2	99.8	492	933	0	973
Ab_MIRA_rep_c2	comp7920_c0_seq1	91.49	47	467	2e-08	62
Ab_MIRA_rep_c306	comp7920_c0_seq1	91.49	47	513	9e-09	62
Ab_MIRA_rep_c2730	comp7920_c0_seq1	91.49	47	467	6e-09	61.9
Ab_MIRA_rep_c3079	comp7920_c0_seq1	91.49	47	467	5e-09	61.9
Ab_MIRA_rep_c3939	comp7920_c0_seq1	100	163	950	2e-88	324
Ab_MIRA_c5279	comp7920_c0_seq1	91.49	47	513	7e-09	62.2
Ab_MIRA_rep_c578	comp7915_c0_seq1	100	227	1	4e-126	452
Ab_MIRA_rep_c1536	comp7915_c0_seq1	99.56	227	1	4e-124	443
Ab_MIRA_rep_c43	comp7910_c0_seq1	100	55	14	3e-23	110
Ab_MIRA_rep_c5705	comp7895_c0_seq1	100	179	6	1e-97	355
Ab_MIRA_c4002	comp7893_c0_seq1	98.99	691	2343	0	1316
Ab_MIRA_c5058	comp7889_c0_seq2	99.12	453	553	0	866
Ab_MIRA_c5058	comp7889_c0_seq2	100	80	88	3e-38	159
Ab_MIRA_c4320	comp7886_c0_seq2	99.74	378	6398	0	738
Ab_MIRA_rep_c1464	comp7884_c0_seq1	83.51	97	434	1e-18	94.4
Ab_MIRA_rep_c4705	comp7884_c0_seq1	90.63	96	339	5e-27	121
Ab_MIRA_c3087	comp7882_c0_seq1	99.64	553	1523	0	1065
Ab_MIRA_c3087	comp7882_c0_seq1	98.44	64	1419	6e-24	111
Ab_MIRA_rep_c3352	comp7878_c0_seq1	99.4	992	37	0	1897
Ab_MIRA_rep_c1128	comp7876_c0_seq1	81.17	239	700	2e-25	117
Ab_MIRA_rep_c1128	comp7876_c0_seq1	83.7	92	988	3e-09	64.1
Ab_MIRA_rep_c1128	comp7876_c0_seq1	89.09	55	502	1e-08	62.1
Ab_MIRA_rep_c5098	comp7872_c0_seq1	100	314	634	1e-180	632
Ab_MIRA_rep_c5537	comp7862_c0_seq2	100	268	279	9e-152	537
Ab_MIRA_rep_c4387	comp7857_c0_seq1	99.73	735	2032	0	1426
Ab_MIRA_rep_c122	comp785_c0_seq1	100	1892	1912	0	3759
Ab_MIRA_c2415	comp7846_c0_seq1	100	35	805	2e-11	69.9
Ab_MIRA_c3504	comp7844_c0_seq1	99.54	435	434	0	837
Ab_MIRA_c5434	comp7843_c0_seq2	98.35	667	622	0	1256
Ab_MIRA_rep_c21	comp7842_c0_seq1	100	110	2255	3e-56	219
Ab_MIRA_c3993	comp7839_c0_seq3	99.62	781	1897	0	1514
Ab_MIRA_c3993	comp7839_c0_seq3	96.8	125	2041	9e-61	234
Ab_MIRA_c4742	comp7839_c0_seq3	96.55	406	413	0	713
Ab_MIRA_rep_c5370	comp7837_c0_seq1	100	229	785	3e-127	455
Ab_MIRA_c3986	comp7823_c0_seq1	99.48	770	861	0	1491
Ab_MIRA_rep_c1103	comp7812_c0_seq1	99.49	583	2236	0	1110
Ab_MIRA_rep_c1103	comp7812_c0_seq1	100	29	1635	2e-07	58.1
Ab_MIRA_rep_c5349	comp7810_c0_seq2	82.29	96	419	1e-13	77.6
Ab_MIRA_c5316	comp7803_c0_seq2	98.37	734	726	0	1313
Ab_MIRA_c5316	comp7803_c0_seq2	99.34	151	502	4e-80	298
Ab_MIRA_c5624	comp7803_c0_seq2	100	181	2110	4e-100	364
Ab_MIRA_rep_c2860	comp7800_c0_seq1	99.66	886	2446	0	1725
Ab_MIRA_c3103	comp780_c0_seq1	98.98	392	1726	0	748
Ab_MIRA_c3999	comp780_c0_seq1	99.37	788	1620	0	1499
Ab_MIRA_rep_c1236	comp7799_c0_seq1	99.05	1054	1614	0	1975
Ab_MIRA_c4354	comp7798_c0_seq1	99.11	559	61	0	1037
Ab_MIRA_c4354	comp7798_c0_seq1	100	283	657	3e-159	561
Ab_MIRA_rep_c43	comp7796_c0_seq1	100	55	2050	3e-23	110
Ab_MIRA_rep_c4249	comp7786_c0_seq1	88.71	62	529	8e-11	67.9
Ab_MIRA_c4284	comp7784_c0_seq1	87.64	89	216	5e-15	81.9
Ab_MIRA_c4284	comp7784_c0_seq1	90.38	52	86	1e-09	64
Ab_MIRA_rep_c1063	comp7780_c0_seq2	98.91	1194	337	0	2249
Ab_MIRA_rep_c1397	comp7780_c0_seq2	97.77	582	582	0	1059
Ab_MIRA_c2423	comp7778_c0_seq1	99.36	932	665	0	1762
Ab_MIRA_rep_c1852	comp7770_c0_seq1	94.51	91	796	3e-27	122
Ab_MIRA_rep_c1582	comp7751_c0_seq2	99.51	1014	3817	0	1967
Ab_MIRA_rep_c2705	comp7751_c0_seq2	99.86	713	2864	0	1411
Ab_MIRA_c4381	comp7751_c0_seq2	99.5	794	1916	0	1551
Ab_MIRA_rep_c1664	comp7748_c0_seq2	88.42	190	98	1e-46	187
Ab_MIRA_rep_c1664	comp7748_c0_seq2	83.94	137	392	3e-17	90
Ab_MIRA_rep_c4397	comp7746_c0_seq1	99.56	680	48	0	1303
Ab_MIRA_c5139	comp7745_c0_seq1	86.54	104	804	2e-19	97
Ab_MIRA_rep_c63	comp7743_c0_seq1	99.85	686	686	0	1355
Ab_MIRA_rep_c200	comp7743_c0_seq1	100	1229	231	0	2452
Ab_MIRA_rep_c200	comp7743_c0_seq1	99.52	210	1	7e-115	415
Ab_MIRA_rep_c216	comp7743_c0_seq1	98.39	124	711	2e-54	214
Ab_MIRA_rep_c868	comp7743_c0_seq1	98.28	522	1472	0	948
Ab_MIRA_rep_c1645	comp7743_c0_seq1	91.95	646	835	0	852
Ab_MIRA_rep_c1850	comp7743_c0_seq1	99.18	243	1190	2e-128	459
Ab_MIRA_rep_c3738	comp7743_c0_seq1	99.47	378	1069	0	718
Ab_MIRA_rep_c4613	comp7743_c0_seq1	92.31	39	598	6e-07	54.1
Ab_MIRA_rep_c5351	comp7743_c0_seq1	96.65	448	699	0	844
Ab_MIRA_rep_c5712	comp7743_c0_seq1	89.36	451	240	3e-136	484
Ab_MIRA_rep_c5787	comp7743_c0_seq1	99.78	454	832	0	884
Ab_MIRA_rep_c2126	comp7742_c0_seq1	99.21	508	371	0	966
Ab_MIRA_c3456	comp7740_c0_seq3	99.46	553	1	0	1088
Ab_MIRA_c4735	comp7740_c0_seq3	93.98	83	83	4e-30	131
Ab_MIRA_c4735	comp7740_c0_seq3	98.11	53	554	2e-17	90
Ab_MIRA_rep_c1629	comp7738_c0_seq2	99.37	797	2910	0	1509
Ab_MIRA_rep_c392	comp7735_c1_seq2	100	823	7	0	1636
Ab_MIRA_c4145	comp7735_c1_seq2	100	518	2583	0	1047
Ab_MIRA_c4145	comp7735_c1_seq2	99.12	228	2838	1e-126	453
Ab_MIRA_rep_c5271	comp7735_c1_seq2	98.73	314	785	7e-165	579
Ab_MIRA_rep_c5385	comp7733_c0_seq1	99.78	455	806	0	901
Ab_MIRA_rep_c5385	comp7733_c0_seq1	99.67	306	313	1e-168	592
Ab_MIRA_rep_c2494	comp7732_c0_seq1	98.77	816	830	0	1571
Ab_MIRA_c4089	comp7732_c0_seq1	99.52	834	660	0	1613
Ab_MIRA_rep_c3523	comp7728_c0_seq1	100	34	2597	5e-11	68.6
Ab_MIRA_c4492	comp7728_c0_seq1	97.52	928	1309	0	1619
Ab_MIRA_rep_c1357	comp7727_c0_seq1	100	688	3531	0	1365
Ab_MIRA_rep_c1357	comp7727_c0_seq1	99.46	186	4250	1e-96	353
Ab_MIRA_c3095	comp7727_c0_seq1	99.83	574	3659	0	1122
Ab_MIRA_c5215	comp7725_c0_seq2	99.45	733	3675	0	1390
Ab_MIRA_c4152	comp7724_c0_seq2	98.34	604	497	0	1072
Ab_MIRA_rep_c667	comp7723_c0_seq1	99.81	526	952	0	1028
Ab_MIRA_rep_c667	comp7723_c0_seq1	100	148	388	1e-78	294
Ab_MIRA_rep_c667	comp7723_c0_seq1	99.36	156	202	1e-78	294
Ab_MIRA_rep_c2813	comp7723_c0_seq1	100	153	202	7e-82	303
Ab_MIRA_rep_c2813	comp7723_c0_seq1	99.33	149	388	1e-74	280
Ab_MIRA_rep_c2813	comp7723_c0_seq1	97.56	164	588	2e-69	262
Ab_MIRA_rep_c3535	comp7721_c0_seq1	99.4	668	665	0	1279
Ab_MIRA_rep_c4124	comp7720_c0_seq1	98.91	275	325	2e-148	524
Ab_MIRA_rep_c4124	comp7720_c0_seq1	97.06	34	378	7e-10	64.2
Ab_MIRA_rep_c1968	comp7719_c0_seq1	99.87	779	790	0	1535
Ab_MIRA_rep_c1968	comp7719_c0_seq1	95.38	65	872	6e-15	82.1
Ab_MIRA_rep_c4897	comp7719_c0_seq1	100	49	592	7e-20	97.8
Ab_MIRA_c2637	comp7716_c0_seq1	100	36	642	6e-12	72
Ab_MIRA_rep_c1274	comp7715_c0_seq1	99.63	544	1805	0	1047
Ab_MIRA_rep_c1274	comp7715_c0_seq1	100	218	1233	2e-120	432
Ab_MIRA_rep_c3229	comp7715_c0_seq1	99.09	993	1045	0	1845
Ab_MIRA_c3574	comp7715_c0_seq1	99.85	673	2220	0	1333
Ab_MIRA_rep_c3580	comp7714_c0_seq1	99.28	558	561	0	1078
Ab_MIRA_rep_c2272	comp7712_c0_seq2	99.32	294	303	5e-159	559
Ab_MIRA_rep_c4327	comp7712_c0_seq2	100	165	174	2e-89	328
Ab_MIRA_rep_c4327	comp7712_c0_seq2	94.57	129	331	4e-45	181
Ab_MIRA_rep_c4327	comp7712_c0_seq2	100	74	568	7e-35	147
Ab_MIRA_c3972	comp7711_c0_seq1	99.6	756	477	0	1452
Ab_MIRA_rep_c1230	comp7710_c0_seq2	100	714	508	0	1426
Ab_MIRA_rep_c1361	comp7709_c0_seq1	100	830	1	0	1647
Ab_MIRA_rep_c1361	comp7709_c0_seq1	91.21	91	866	8e-18	91.8
Ab_MIRA_rep_c479	comp7707_c0_seq1	100	362	1177	0	728
Ab_MIRA_rep_c615	comp7707_c0_seq1	99.81	516	1353	0	1020
Ab_MIRA_rep_c1052	comp7707_c0_seq1	100	477	760	0	946
Ab_MIRA_c2864	comp7706_c0_seq1	99.76	1257	1	0	2493
Ab_MIRA_rep_c404	comp7703_c0_seq1	99.96	2355	155	0	4661
Ab_MIRA_c5136	comp7702_c0_seq2	98.05	615	625	0	1111
Ab_MIRA_rep_c241	comp7700_c0_seq1	99.63	546	3	0	1062
Ab_MIRA_rep_c983	comp7697_c0_seq1	99.67	1202	1	0	2362
Ab_MIRA_rep_c1183	comp7694_c0_seq2	99.19	247	1766	4e-128	458
Ab_MIRA_rep_c2401	comp7693_c0_seq1	100	139	2377	1e-73	277
Ab_MIRA_rep_c2672	comp7692_c0_seq1	99.33	449	610	0	844
Ab_MIRA_c3274	comp7691_c0_seq2	96.94	915	336	0	1618
Ab_MIRA_c1921	comp7690_c0_seq1	100	789	1494	0	1574
Ab_MIRA_c4082	comp7690_c0_seq1	99.8	499	626	0	976
Ab_MIRA_rep_c4701	comp7690_c0_seq1	99.21	1019	337	0	1893
Ab_MIRA_c3419	comp7689_c0_seq1	99.81	1051	669	0	2053
Ab_MIRA_rep_c288	comp7688_c0_seq1	99.43	526	551	0	1036
Ab_MIRA_rep_c1393	comp7688_c0_seq1	99.79	1425	1928	0	2777
Ab_MIRA_rep_c478	comp7687_c0_seq2	99.88	864	1525	0	1705
Ab_MIRA_rep_c3453	comp7687_c0_seq2	100	143	1301	2e-76	283
Ab_MIRA_rep_c3453	comp7687_c0_seq2	100	27	1339	4e-07	54
Ab_MIRA_c5189	comp7687_c0_seq2	99.27	963	1183	0	1824
Ab_MIRA_rep_c5326	comp7687_c0_seq2	100	568	1086	0	1141
Ab_MIRA_rep_c5326	comp7687_c0_seq2	99.07	108	919	2e-54	213
Ab_MIRA_c4935	comp7685_c0_seq1	99.51	612	3168	0	1166
Ab_MIRA_rep_c924	comp7684_c0_seq1	99.51	821	192	0	1576
Ab_MIRA_rep_c2444	comp7684_c0_seq1	99.39	328	328	0	651
Ab_MIRA_rep_c2514	comp7684_c0_seq1	100	722	790	0	1431
Ab_MIRA_rep_c441	comp7683_c0_seq2	99.88	841	840	0	1651
Ab_MIRA_c4989	comp7681_c0_seq1	99.56	902	1448	0	1742
Ab_MIRA_rep_c1871	comp7680_c0_seq1	98.47	458	457	0	837
Ab_MIRA_rep_c504	comp7679_c0_seq1	100	112	1712	7e-58	224
Ab_MIRA_c2321	comp7678_c0_seq1	99.16	593	1744	0	1145
Ab_MIRA_c1766	comp7677_c0_seq2	99.71	687	730	0	1348
Ab_MIRA_c1766	comp7677_c0_seq2	100	43	932	3e-16	86.4
Ab_MIRA_c3494	comp7675_c0_seq1	99.78	903	256	0	1781
Ab_MIRA_c2766	comp7672_c0_seq1	99.49	980	1041	0	1873
Ab_MIRA_rep_c596	comp7667_c0_seq3	99.38	648	1	0	1244
Ab_MIRA_rep_c596	comp7667_c0_seq3	99.31	144	1099	1e-71	270
Ab_MIRA_rep_c1061	comp7667_c0_seq3	97.89	379	1932	0	714
Ab_MIRA_c5079	comp7667_c0_seq3	98.78	572	1778	0	1068
Ab_MIRA_c1934	comp7666_c0_seq2	99.61	1266	1789	0	2444
Ab_MIRA_rep_c1205	comp7664_c0_seq1	99.93	1442	7632	0	2844
Ab_MIRA_rep_c2879	comp7663_c0_seq2	99.24	529	361	0	993
Ab_MIRA_rep_c2879	comp7663_c0_seq2	97.87	94	209	2e-39	163
Ab_MIRA_c4182	comp7663_c0_seq2	100	427	1718	0	848
Ab_MIRA_rep_c588	comp7661_c0_seq1	100	816	12	0	1629
Ab_MIRA_c3477	comp7661_c0_seq1	100	1134	563	0	2248
Ab_MIRA_rep_c103	comp7660_c0_seq2	98.42	317	1366	3e-162	571
Ab_MIRA_rep_c683	comp7659_c0_seq1	97.37	38	38	4e-10	67.9
Ab_MIRA_rep_c683	comp7659_c0_seq1	78.64	220	534	6e-09	63.9
Ab_MIRA_rep_c683	comp7659_c0_seq1	81.65	109	716	3e-07	58
Ab_MIRA_rep_c1577	comp7659_c0_seq1	100	451	1	0	894
Ab_MIRA_rep_c1577	comp7659_c0_seq1	100	130	489	1e-67	258
Ab_MIRA_rep_c1626	comp7659_c0_seq1	92.16	51	1354	3e-11	70.5
Ab_MIRA_c4068	comp7659_c0_seq1	99.14	1047	364	0	1962
Ab_MIRA_rep_c3914	comp7658_c1_seq2	99.77	444	996	0	879
Ab_MIRA_rep_c1033	comp7657_c0_seq1	99.25	533	1	0	1034
Ab_MIRA_rep_c5205	comp7657_c0_seq1	93.66	426	570	9e-174	609
Ab_MIRA_rep_c5205	comp7657_c0_seq1	86.79	53	110	6e-08	58.6
Ab_MIRA_rep_c2425	comp7654_c0_seq1	99.82	1672	2451	0	3274
Ab_MIRA_c2826	comp7654_c0_seq1	99.15	118	614	2e-58	226
Ab_MIRA_rep_c459	comp7652_c0_seq1	99.27	1368	2	0	2607
Ab_MIRA_rep_c4069	comp7651_c0_seq1	98.86	616	1146	0	1191
Ab_MIRA_rep_c2562	comp7647_c0_seq2	89.63	241	322	1e-74	280
Ab_MIRA_rep_c4645	comp7645_c0_seq1	98.03	507	598	0	907
Ab_MIRA_rep_c4645	comp7645_c0_seq1	98.52	271	718	2e-138	492
Ab_MIRA_rep_c4645	comp7645_c0_seq1	96.92	65	815	8e-27	122
Ab_MIRA_rep_c2285	comp7644_c0_seq2	100	349	349	0	722
Ab_MIRA_rep_c1347	comp7643_c0_seq1	99.54	1520	1575	0	2957
Ab_MIRA_rep_c4510	comp7643_c0_seq1	97.91	287	787	9e-147	520
Ab_MIRA_rep_c5185	comp7643_c0_seq1	97.7	87	1755	2e-37	153
Ab_MIRA_rep_c663	comp7641_c0_seq1	100	229	817	2e-127	454
Ab_MIRA_rep_c663	comp7641_c0_seq1	100	42	756	9e-16	83.8
Ab_MIRA_rep_c3784	comp7641_c0_seq1	100	229	817	1e-127	455
Ab_MIRA_c4058	comp7640_c0_seq1	99.81	530	1080	0	1035
Ab_MIRA_rep_c4521	comp7640_c0_seq1	99.72	354	1582	0	686
Ab_MIRA_rep_c4776	comp7640_c0_seq1	98.68	302	312	1e-159	561
Ab_MIRA_rep_c1354	comp7639_c0_seq1	99.52	1243	21	0	2413
Ab_MIRA_c4513	comp7639_c0_seq1	97.16	1163	1252	0	2170
Ab_MIRA_rep_c1001	comp7638_c0_seq1	99.28	1107	1159	0	2112
Ab_MIRA_rep_c494	comp7637_c0_seq1	100	538	778	0	1083
Ab_MIRA_rep_c942	comp7637_c0_seq1	99.58	474	666	0	917
Ab_MIRA_rep_c942	comp7637_c0_seq1	90.84	131	500	1e-50	200
Ab_MIRA_rep_c1285	comp7637_c0_seq1	96.67	60	1273	2e-16	87.7
Ab_MIRA_rep_c2985	comp7637_c0_seq1	99.14	466	411	0	878
Ab_MIRA_rep_c2985	comp7637_c0_seq1	91.86	295	77	3e-137	488
Ab_MIRA_rep_c1487	comp7636_c0_seq1	99.46	740	39	0	1438
Ab_MIRA_rep_c1568	comp7633_c0_seq2	98.8	1836	2055	0	3511
Ab_MIRA_c5429	comp7632_c0_seq1	99.78	457	389	0	890
Ab_MIRA_c5429	comp7632_c0_seq1	99.42	346	1	0	654
Ab_MIRA_rep_c392	comp7629_c0_seq1	100	823	2997	0	1636
Ab_MIRA_c4145	comp7629_c0_seq1	100	518	421	0	1047
Ab_MIRA_c4145	comp7629_c0_seq1	99.12	228	166	1e-126	453
Ab_MIRA_rep_c5271	comp7629_c0_seq1	98.73	314	2219	7e-165	579
Ab_MIRA_rep_c2953	comp7628_c0_seq1	99.8	501	510	0	977
Ab_MIRA_rep_c2190	comp7627_c0_seq1	98.65	443	580	0	811
Ab_MIRA_c2727	comp7627_c0_seq1	100	659	1014	0	1309
Ab_MIRA_rep_c3779	comp7627_c0_seq1	99.73	366	401	0	710
Ab_MIRA_rep_c907	comp7626_c0_seq1	98.49	465	1250	0	901
Ab_MIRA_c3470	comp7626_c0_seq1	98.99	795	1232	0	1477
Ab_MIRA_rep_c4132	comp7625_c0_seq1	99.5	199	84	2e-104	379
Ab_MIRA_rep_c4703	comp7625_c0_seq1	99.13	689	768	0	1299
Ab_MIRA_c2854	comp7622_c0_seq1	99.76	1261	22	0	2466
Ab_MIRA_rep_c1807	comp7616_c0_seq1	98.9	907	1396	0	1677
Ab_MIRA_rep_c1807	comp7616_c0_seq1	100	33	1432	5e-10	65.9
Ab_MIRA_c2844	comp7616_c0_seq1	99.4	997	1084	0	1909
Ab_MIRA_c2028	comp7615_c0_seq1	97.6	749	856	0	1391
Ab_MIRA_rep_c3852	comp7615_c0_seq1	88.34	163	722	1e-42	173
Ab_MIRA_rep_c1167	comp7614_c0_seq1	99.47	1136	16	0	2193
Ab_MIRA_rep_c3878	comp7614_c0_seq1	99.38	325	1264	5e-179	625
Ab_MIRA_c4463	comp7613_c0_seq1	98.71	695	1420	0	1279
Ab_MIRA_rep_c4377	comp7610_c0_seq1	97.07	615	1244	0	1142
Ab_MIRA_c4887	comp7607_c0_seq2	100	507	507	0	1022
Ab_MIRA_c4887	comp7607_c0_seq2	99.3	143	670	2e-72	272
Ab_MIRA_c4936	comp7605_c0_seq1	99.56	684	1060	0	1311
Ab_MIRA_rep_c2088	comp7604_c0_seq2	98.83	426	448	0	783
Ab_MIRA_c3243	comp7604_c0_seq2	99.73	1092	1259	0	2125
Ab_MIRA_rep_c4726	comp7604_c0_seq2	98.95	95	1394	6e-47	186
Ab_MIRA_rep_c4841	comp7604_c0_seq2	100	164	1853	1e-88	325
Ab_MIRA_rep_c4383	comp7602_c0_seq4	100	236	1073	4e-131	468
Ab_MIRA_rep_c1551	comp7600_c0_seq1	99.72	719	1205	0	1406
Ab_MIRA_rep_c465	comp7598_c0_seq3	99.85	1304	590	0	2557
Ab_MIRA_rep_c465	comp7598_c0_seq3	100	137	737	7e-72	272
Ab_MIRA_rep_c465	comp7598_c0_seq3	94.59	37	705	2e-07	58.1
Ab_MIRA_rep_c4515	comp7598_c0_seq3	98.96	671	10	0	1260
Ab_MIRA_rep_c4053	comp7597_c0_seq2	98.41	252	287	3e-127	455
Ab_MIRA_c4380	comp7596_c0_seq1	98.18	823	194	0	1487
Ab_MIRA_rep_c1534	comp7595_c0_seq2	99.64	1123	1841	0	2179
Ab_MIRA_rep_c2562	comp7594_c0_seq2	99.09	330	171	5e-179	626
Ab_MIRA_rep_c780	comp7593_c0_seq1	98.4	562	743	0	1040
Ab_MIRA_rep_c5156	comp7593_c0_seq1	97.25	327	325	5e-173	606
Ab_MIRA_rep_c299	comp7585_c0_seq1	97.67	129	134	8e-61	234
Ab_MIRA_c2736	comp7585_c0_seq1	99.11	895	280	0	1699
Ab_MIRA_rep_c920	comp7583_c0_seq1	100	773	773	0	1550
Ab_MIRA_rep_c920	comp7583_c0_seq1	97.74	310	1193	7e-169	593
Ab_MIRA_rep_c2594	comp7583_c0_seq1	100	302	884	1e-170	599
Ab_MIRA_rep_c2594	comp7583_c0_seq1	97.08	171	608	1e-68	260
Ab_MIRA_rep_c720	comp7580_c0_seq1	96.05	76	1	5e-29	128
Ab_MIRA_rep_c720	comp7580_c0_seq1	82.64	121	98	9e-13	74.4
Ab_MIRA_rep_c2245	comp7580_c0_seq1	94.12	85	381	3e-29	129
Ab_MIRA_rep_c2245	comp7580_c0_seq1	94.44	72	404	2e-21	103
Ab_MIRA_rep_c3130	comp7580_c0_seq1	99.37	478	1	0	901
Ab_MIRA_c4094	comp7579_c0_seq2	99.14	1402	584	0	2664
Ab_MIRA_rep_c820	comp7576_c0_seq1	99.83	575	580	0	1132
Ab_MIRA_rep_c2259	comp7576_c0_seq1	99.21	1010	1347	0	1919
Ab_MIRA_c4733	comp7576_c0_seq1	99.01	504	1368	0	955
Ab_MIRA_c5240	comp7570_c0_seq1	99.17	841	1243	0	1579
Ab_MIRA_rep_c3648	comp7569_c0_seq1	98.19	496	474	0	923
Ab_MIRA_c2899	comp7568_c0_seq1	99.81	540	595	0	1068
Ab_MIRA_c4885	comp7567_c0_seq1	98.63	729	720	0	1304
Ab_MIRA_rep_c1737	comp7565_c0_seq2	100	198	1161	9e-109	394
Ab_MIRA_rep_c1341	comp7562_c0_seq1	99.85	659	682	0	1296
Ab_MIRA_rep_c1341	comp7562_c0_seq1	99.18	122	990	5e-61	235
Ab_MIRA_rep_c3394	comp7557_c0_seq1	98.63	1091	1	0	1975
Ab_MIRA_rep_c64	comp7556_c0_seq2	98.79	494	9	0	927
Ab_MIRA_rep_c64	comp7556_c0_seq2	96.02	176	1	6e-79	294
Ab_MIRA_rep_c148	comp7556_c0_seq2	99.37	316	507	8e-179	626
Ab_MIRA_rep_c148	comp7556_c0_seq2	92.06	63	176	8e-19	94.7
Ab_MIRA_rep_c148	comp7556_c0_seq2	92.06	63	98	8e-19	94.7
Ab_MIRA_rep_c148	comp7556_c0_seq2	88.89	54	225	1e-08	60.6
Ab_MIRA_rep_c148	comp7556_c0_seq2	88.89	54	147	1e-08	60.6
Ab_MIRA_rep_c148	comp7556_c0_seq2	88.89	54	69	1e-08	60.6
Ab_MIRA_rep_c1738	comp7556_c0_seq2	95.95	173	188	1e-79	296
Ab_MIRA_rep_c1738	comp7556_c0_seq2	90	210	254	3e-68	258
Ab_MIRA_rep_c1738	comp7556_c0_seq2	96.36	110	110	4e-49	195
Ab_MIRA_rep_c1738	comp7556_c0_seq2	85.88	85	383	1e-12	74
Ab_MIRA_rep_c2847	comp7556_c0_seq2	85.85	106	123	1e-20	99.6
Ab_MIRA_rep_c2847	comp7556_c0_seq2	85.85	106	45	1e-20	99.6
Ab_MIRA_rep_c2847	comp7556_c0_seq2	96.3	54	201	3e-18	91.7
Ab_MIRA_rep_c2847	comp7556_c0_seq2	94.74	57	16	1e-17	89.7
Ab_MIRA_rep_c4258	comp7556_c0_seq2	97.48	159	254	1e-74	278
Ab_MIRA_rep_c4258	comp7556_c0_seq2	96.86	159	176	3e-72	270
Ab_MIRA_rep_c4258	comp7556_c0_seq2	95	100	98	5e-37	153
Ab_MIRA_rep_c4258	comp7556_c0_seq2	92.68	41	398	2e-08	58
Ab_MIRA_rep_c1648	comp7555_c0_seq1	86.44	59	614	6e-07	54.7
Ab_MIRA_c1864	comp7555_c0_seq1	99.84	609	789	0	1203
Ab_MIRA_rep_c2167	comp7549_c0_seq1	87.56	434	627	1e-121	435
Ab_MIRA_rep_c1329	comp7548_c0_seq1	100	591	596	0	1176
Ab_MIRA_c2662	comp7546_c0_seq1	99.26	941	957	0	1798
Ab_MIRA_rep_c2780	comp7546_c0_seq1	99.8	1007	996	0	1965
Ab_MIRA_rep_c5522	comp7543_c0_seq1	99.81	528	757	0	1031
Ab_MIRA_rep_c739	comp7542_c1_seq1	91.94	62	251	9e-16	84.3
Ab_MIRA_rep_c739	comp7542_c1_seq1	96.88	32	374	2e-07	56.4
Ab_MIRA_rep_c5388	comp7542_c1_seq1	99.79	467	555	0	910
Ab_MIRA_rep_c1385	comp7542_c0_seq1	98.74	876	871	0	1649
Ab_MIRA_c2747	comp7540_c0_seq1	99.61	770	50	0	1479
Ab_MIRA_rep_c466	comp7536_c0_seq1	99.91	2204	168	0	4339
Ab_MIRA_rep_c3808	comp7536_c0_seq1	100	401	1956	0	797
Ab_MIRA_c2625	comp7535_c0_seq1	99.75	795	570	0	1544
Ab_MIRA_c3232	comp7535_c0_seq1	99.81	527	1108	0	1030
Ab_MIRA_c3232	comp7535_c0_seq1	98	100	1921	3e-44	179
Ab_MIRA_rep_c2980	comp7533_c0_seq1	99.71	346	1315	0	683
Ab_MIRA_c3371	comp7533_c0_seq1	98.15	540	872	0	965
Ab_MIRA_c3371	comp7533_c0_seq1	98.91	274	1143	2e-144	511
Ab_MIRA_rep_c4621	comp7533_c0_seq1	98.43	762	2230	0	1364
Ab_MIRA_c2964	comp7532_c0_seq1	99.19	869	1054	0	1620
Ab_MIRA_rep_c5305	comp7532_c0_seq1	100	124	131	4e-65	246
Ab_MIRA_rep_c5002	comp7531_c0_seq2	99.72	352	1024	0	690
Ab_MIRA_c4185	comp7528_c0_seq1	99.89	910	1350	0	1788
Ab_MIRA_rep_c5071	comp7528_c0_seq1	98.13	160	171	1e-79	295
Ab_MIRA_rep_c5071	comp7528_c0_seq1	100	117	326	5e-61	234
Ab_MIRA_rep_c584	comp7527_c0_seq1	99.86	723	1331	0	1418
Ab_MIRA_rep_c584	comp7527_c0_seq1	100	455	568	0	902
Ab_MIRA_rep_c4248	comp7525_c0_seq1	99.38	486	1339	0	946
Ab_MIRA_rep_c1994	comp7524_c0_seq1	99.58	710	2615	0	1373
Ab_MIRA_rep_c3144	comp7521_c0_seq1	99.82	1105	1575	0	2177
Ab_MIRA_c5208	comp7519_c0_seq1	99.1	442	227	0	821
Ab_MIRA_rep_c700	comp7518_c0_seq1	99.7	660	641	0	1287
Ab_MIRA_rep_c993	comp7518_c0_seq1	99.55	662	683	0	1265
Ab_MIRA_c4412	comp7518_c0_seq1	92.31	104	291	2e-24	113
Ab_MIRA_rep_c413	comp7516_c0_seq1	99.55	2418	4035	0	4740
Ab_MIRA_c2176	comp7516_c0_seq1	99.9	973	1697	0	1928
Ab_MIRA_c2397	comp7515_c0_seq2	99.04	729	430	0	1366
Ab_MIRA_c3041	comp7515_c0_seq2	99.71	347	30	0	682
Ab_MIRA_c3041	comp7515_c0_seq2	100	318	417	0	640
Ab_MIRA_rep_c4598	comp7512_c0_seq1	98.9	1095	513	0	2047
Ab_MIRA_c3128	comp7511_c0_seq2	99.8	1501	2187	0	2941
Ab_MIRA_c3128	comp7511_c0_seq2	100	72	674	4e-33	143
Ab_MIRA_rep_c3701	comp7511_c0_seq2	99.46	738	740	0	1401
Ab_MIRA_rep_c3701	comp7511_c0_seq2	100	162	1009	4e-87	322
Ab_MIRA_rep_c1871	comp7510_c0_seq1	98.46	456	148	0	833
Ab_MIRA_c2581	comp7509_c0_seq2	99.8	495	71	0	967
Ab_MIRA_rep_c369	comp7508_c0_seq1	99.96	2787	2799	0	5524
Ab_MIRA_rep_c2084	comp7508_c0_seq1	98.11	317	316	8e-173	605
Ab_MIRA_rep_c834	comp7507_c0_seq1	98.46	1236	1001	0	2280
Ab_MIRA_rep_c834	comp7507_c0_seq1	100	33	2256	6e-10	66.1
Ab_MIRA_rep_c2455	comp7507_c0_seq1	99.56	684	1893	0	1311
Ab_MIRA_c3718	comp7506_c0_seq1	98.16	544	1232	0	988
Ab_MIRA_rep_c3798	comp7506_c0_seq1	99.36	783	786	0	1477
Ab_MIRA_c4833	comp7505_c0_seq1	99.53	428	439	0	817
Ab_MIRA_rep_c1422	comp7499_c0_seq1	97.4	847	644	0	1573
Ab_MIRA_c4591	comp7495_c0_seq1	99.5	802	951	0	1526
Ab_MIRA_rep_c1044	comp7493_c0_seq1	88.41	69	1401	2e-12	74.6
Ab_MIRA_c3697	comp7493_c0_seq1	97.45	940	118	0	1718
Ab_MIRA_c3616	comp7491_c0_seq1	99.62	789	815	0	1540
Ab_MIRA_rep_c5379	comp7489_c0_seq1	94.43	341	341	3e-152	537
Ab_MIRA_c3793	comp7485_c0_seq1	98.81	757	453	0	1384
Ab_MIRA_c3744	comp7483_c0_seq1	99.58	1178	1521	0	2276
Ab_MIRA_rep_c627	comp7482_c0_seq2	99.86	1448	1	0	2863
Ab_MIRA_rep_c1680	comp7480_c0_seq1	99.39	822	577	0	1550
Ab_MIRA_c1980	comp7480_c0_seq1	100	576	1275	0	1143
Ab_MIRA_rep_c893	comp7478_c0_seq1	99.61	766	2272	0	1486
Ab_MIRA_rep_c893	comp7478_c0_seq1	98.95	287	2663	2e-150	532
Ab_MIRA_rep_c893	comp7478_c0_seq1	96.1	77	2365	1e-32	141
Ab_MIRA_c2731	comp7478_c0_seq1	98.2	111	2618	3e-47	189
Ab_MIRA_rep_c673	comp7477_c0_seq1	100	486	679	0	963
Ab_MIRA_rep_c673	comp7477_c0_seq1	100	114	157	2e-58	226
Ab_MIRA_rep_c3979	comp7477_c0_seq1	96.91	324	508	2e-153	541
Ab_MIRA_rep_c3979	comp7477_c0_seq1	100	117	157	2e-60	232
Ab_MIRA_c5526	comp7477_c0_seq1	98.36	428	1886	0	796
Ab_MIRA_rep_c3182	comp7471_c0_seq1	99.83	602	871	0	1186
Ab_MIRA_rep_c3182	comp7471_c0_seq1	99.57	235	1147	8e-127	453
Ab_MIRA_c4859	comp7469_c0_seq1	99.57	695	302	0	1330
Ab_MIRA_rep_c343	comp7468_c0_seq1	99.63	1080	951	0	2100
Ab_MIRA_rep_c1049	comp7468_c0_seq1	99.82	560	559	0	1094
Ab_MIRA_rep_c1225	comp7468_c0_seq1	100	434	379	0	860
Ab_MIRA_rep_c2043	comp7465_c0_seq1	100	176	1250	2e-95	349
Ab_MIRA_rep_c4617	comp7465_c0_seq1	99.55	669	1530	0	1287
Ab_MIRA_c2840	comp7462_c0_seq3	99.81	536	567	0	1047
Ab_MIRA_rep_c3657	comp7461_c0_seq1	98.76	402	134	0	718
Ab_MIRA_c2551	comp7460_c0_seq3	99.85	669	668	0	1310
Ab_MIRA_rep_c3873	comp7460_c0_seq3	100	311	1827	5e-177	620
Ab_MIRA_rep_c3873	comp7460_c0_seq3	99.62	262	1472	2e-146	518
Ab_MIRA_rep_c4878	comp7460_c0_seq3	99.72	726	2015	0	1409
Ab_MIRA_rep_c4878	comp7460_c0_seq3	97.98	99	1892	6e-40	165
Ab_MIRA_c3063	comp7459_c0_seq2	99.38	644	418	0	1253
Ab_MIRA_c4312	comp7459_c0_seq2	100	568	569	0	1126
Ab_MIRA_rep_c5645	comp7458_c0_seq1	99.18	611	741	0	1159
Ab_MIRA_rep_c3323	comp7457_c0_seq1	99.66	592	1047	0	1142
Ab_MIRA_rep_c3685	comp7456_c0_seq1	86.36	66	624	3e-08	60
Ab_MIRA_rep_c408	comp7455_c0_seq1	99.74	382	2442	0	753
Ab_MIRA_c2226	comp7455_c0_seq1	100	742	1638	0	1471
Ab_MIRA_c3997	comp7454_c0_seq1	99.3	995	1035	0	1959
Ab_MIRA_rep_c580	comp7452_c0_seq1	100	1420	1781	0	2815
Ab_MIRA_rep_c4794	comp7452_c0_seq1	99.7	335	1440	0	648
Ab_MIRA_rep_c2414	comp7450_c0_seq1	99.15	937	49	0	1748
Ab_MIRA_c4150	comp7448_c0_seq2	99.35	775	772	0	1474
Ab_MIRA_rep_c4411	comp7447_c0_seq2	98.33	1015	5242	0	1810
Ab_MIRA_rep_c1405	comp7446_c0_seq2	99.33	1043	1235	0	1974
Ab_MIRA_rep_c5152	comp7444_c0_seq1	97.47	831	635	0	1520
Ab_MIRA_rep_c1333	comp7443_c0_seq1	97.56	1023	5	0	1887
Ab_MIRA_rep_c3892	comp74407_c0_seq1	100	32	1	3e-10	64.1
Ab_MIRA_rep_c2486	comp7440_c0_seq1	99.49	392	1666	0	749
Ab_MIRA_rep_c3015	comp7435_c0_seq1	99.63	821	831	0	1580
Ab_MIRA_c2193	comp7434_c0_seq2	99.92	1189	274	0	2356
Ab_MIRA_c2193	comp7434_c0_seq2	96.73	214	17	7e-110	398
Ab_MIRA_c4577	comp7429_c0_seq1	98.26	805	1924	0	1532
Ab_MIRA_rep_c3144	comp7427_c0_seq1	99.82	1105	704	0	2177
Ab_MIRA_rep_c5123	comp7426_c0_seq2	99.07	322	1623	2e-168	591
Ab_MIRA_rep_c2055	comp7424_c0_seq1	98.82	425	2046	0	797
Ab_MIRA_rep_c3586	comp7424_c0_seq1	99.53	1058	2158	0	2027
Ab_MIRA_rep_c526	comp7422_c0_seq2	100	382	524	0	761
Ab_MIRA_rep_c526	comp7422_c0_seq2	100	354	945	0	705
Ab_MIRA_rep_c4920	comp7422_c0_seq2	99.73	368	905	0	728
Ab_MIRA_rep_c4920	comp7422_c0_seq2	99.4	333	1275	3e-180	630
Ab_MIRA_c4107	comp7421_c0_seq1	97.26	913	1405	0	1624
Ab_MIRA_rep_c27	comp7418_c0_seq1	99.77	884	1	0	1739
Ab_MIRA_rep_c27	comp7418_c0_seq1	100	726	919	0	1441
Ab_MIRA_rep_c27	comp7418_c0_seq1	100	194	1683	6e-106	385
Ab_MIRA_rep_c381	comp7418_c0_seq1	99.64	831	1630	0	1600
Ab_MIRA_rep_c672	comp7418_c0_seq1	99.43	351	351	0	685
Ab_MIRA_rep_c672	comp7418_c0_seq1	96.96	230	618	3e-119	428
Ab_MIRA_c3070	comp7418_c0_seq1	93.65	299	944	4e-137	487
Ab_MIRA_c3070	comp7418_c0_seq1	100	28	1252	3e-07	56.7
Ab_MIRA_rep_c5513	comp7418_c0_seq1	100	140	18	2e-74	278
Ab_MIRA_rep_c5804	comp7418_c0_seq1	98.92	277	1356	4e-148	523
Ab_MIRA_rep_c540	comp7416_c0_seq1	100	903	91	0	1791
Ab_MIRA_rep_c540	comp7416_c0_seq1	100	165	1062	1e-88	327
Ab_MIRA_rep_c122	comp7415_c0_seq1	100	1892	10	0	3759
Ab_MIRA_rep_c252	comp7411_c0_seq1	99.16	595	2669	0	1115
Ab_MIRA_c3715	comp7411_c0_seq1	99.78	903	2096	0	1771
Ab_MIRA_c4430	comp7411_c0_seq1	99.07	214	3260	9e-109	394
Ab_MIRA_rep_c1396	comp7410_c0_seq2	98.68	2428	21	0	4623
Ab_MIRA_rep_c1873	comp7410_c0_seq2	89.23	65	962	3e-12	73.9
Ab_MIRA_rep_c466	comp7409_c0_seq1	99.91	2204	2202	0	4339
Ab_MIRA_rep_c3808	comp7409_c0_seq1	100	401	414	0	797
Ab_MIRA_c5208	comp7407_c0_seq1	99.1	442	850	0	821
Ab_MIRA_c3324	comp7406_c0_seq1	99.71	1026	723	0	1986
Ab_MIRA_rep_c2051	comp7403_c0_seq2	99.75	798	127	0	1571
Ab_MIRA_rep_c1708	comp7401_c0_seq1	99.61	509	1124	0	980
Ab_MIRA_rep_c1708	comp7401_c0_seq1	99.47	379	1548	0	722
Ab_MIRA_rep_c21	comp7400_c0_seq1	99.02	409	419	0	780
Ab_MIRA_rep_c107	comp7400_c0_seq1	100	413	419	0	820
Ab_MIRA_rep_c1143	comp7400_c0_seq1	99.05	423	419	0	805
Ab_MIRA_rep_c5347	comp7400_c0_seq1	98.98	197	1	1e-104	379
Ab_MIRA_rep_c5347	comp7400_c0_seq1	98.74	159	198	6e-79	294
Ab_MIRA_rep_c5769	comp7400_c0_seq1	100	222	419	5e-123	440
Ab_MIRA_rep_c5769	comp7400_c0_seq1	98.49	199	197	6e-101	367
Ab_MIRA_rep_c5627	comp7399_c0_seq1	93.6	172	666	1e-68	259
Ab_MIRA_c4865	comp7397_c0_seq1	99.47	936	768	0	1812
Ab_MIRA_c4988	comp7395_c0_seq1	99.43	702	1173	0	1352
Ab_MIRA_c4988	comp7395_c0_seq1	98.21	168	1385	6e-88	324
Ab_MIRA_c3825	comp7394_c0_seq1	100	549	2512	0	1088
Ab_MIRA_rep_c862	comp7392_c0_seq2	100	390	804	0	773
Ab_MIRA_rep_c862	comp7392_c0_seq2	99.16	356	372	0	676
Ab_MIRA_c5155	comp7392_c0_seq2	98.76	647	881	0	1223
Ab_MIRA_rep_c4739	comp7391_c0_seq1	99.65	866	891	0	1705
Ab_MIRA_rep_c1903	comp7390_c0_seq4	96.89	514	1408	0	892
Ab_MIRA_rep_c1903	comp7390_c0_seq4	82.61	92	832	7e-07	56
Ab_MIRA_rep_c3967	comp7390_c0_seq4	100	613	972	0	1215
Ab_MIRA_c4844	comp7390_c0_seq4	100	920	964	0	1824
Ab_MIRA_c3744	comp7389_c0_seq1	99.58	1178	1176	0	2276
Ab_MIRA_rep_c929	comp7388_c0_seq1	99.83	1786	1797	0	3514
Ab_MIRA_c4591	comp7385_c0_seq1	99.5	802	1168	0	1526
Ab_MIRA_c3324	comp7384_c0_seq1	99.32	1026	1085	0	1953
Ab_MIRA_rep_c1378	comp7383_c0_seq1	99.68	951	197	0	1838
Ab_MIRA_rep_c1224	comp7382_c0_seq1	100	658	651	0	1304
Ab_MIRA_rep_c1426	comp7382_c0_seq1	98.9	908	905	0	1679
Ab_MIRA_rep_c4391	comp7380_c0_seq1	99.17	599	813	0	1112
Ab_MIRA_c2415	comp7379_c0_seq1	98.71	542	2160	0	1000
Ab_MIRA_c2316	comp7378_c0_seq1	100	596	618	0	1188
Ab_MIRA_c2316	comp7378_c0_seq1	99.2	125	1250	5e-63	241
Ab_MIRA_rep_c3031	comp7378_c0_seq1	100	528	58	0	1047
Ab_MIRA_rep_c447	comp7377_c0_seq2	100	1264	1279	0	2518
Ab_MIRA_rep_c4084	comp7377_c0_seq2	100	227	864	2e-126	451
Ab_MIRA_rep_c4084	comp7377_c0_seq2	99.28	139	1134	5e-69	260
Ab_MIRA_rep_c1903	comp7372_c0_seq6	97.72	702	41	0	1265
Ab_MIRA_rep_c1903	comp7372_c0_seq6	82.61	92	805	7e-07	56
Ab_MIRA_rep_c3967	comp7372_c0_seq6	100	437	665	0	866
Ab_MIRA_c4844	comp7372_c0_seq6	100	920	673	0	1824
Ab_MIRA_rep_c1431	comp7369_c0_seq2	97.98	841	1282	0	1544
Ab_MIRA_rep_c1644	comp7369_c0_seq2	95.33	599	614	0	1062
Ab_MIRA_rep_c1644	comp7369_c0_seq2	100	70	706	2e-33	142
Ab_MIRA_rep_c1163	comp7367_c0_seq2	99.38	967	795	0	1863
Ab_MIRA_rep_c1163	comp7367_c0_seq2	99.57	232	539	5e-124	444
Ab_MIRA_rep_c221	comp7365_c0_seq1	83.85	161	592	2e-24	113
Ab_MIRA_rep_c3253	comp7365_c0_seq1	98.8	753	753	0	1439
Ab_MIRA_rep_c4417	comp7365_c0_seq1	84.62	91	682	1e-11	70.2
Ab_MIRA_rep_c5582	comp7365_c0_seq1	80.52	231	753	4e-21	102
Ab_MIRA_rep_c5582	comp7365_c0_seq1	89.86	69	309	1e-12	74.8
Ab_MIRA_rep_c1448	comp7361_c0_seq1	99.54	1525	1560	0	2951
Ab_MIRA_c4146	comp7357_c0_seq2	100	520	556	0	1031
Ab_MIRA_c5427	comp7357_c0_seq2	98.3	705	1520	0	1229
Ab_MIRA_rep_c1060	comp7356_c0_seq1	98.62	1233	69	0	2355
Ab_MIRA_rep_c1060	comp7356_c0_seq1	97.37	38	1366	8e-12	72.5
Ab_MIRA_c1391	comp7355_c0_seq1	99.87	761	1130	0	1506
Ab_MIRA_c1658	comp7354_c0_seq1	99.76	824	63	0	1602
Ab_MIRA_rep_c4334	comp7353_c0_seq1	99.67	307	594	1e-170	599
Ab_MIRA_rep_c4334	comp7353_c0_seq1	99.46	186	791	1e-97	356
Ab_MIRA_rep_c1275	comp7352_c0_seq1	100	1012	1267	0	2019
Ab_MIRA_rep_c1275	comp7352_c0_seq1	99.05	210	210	1e-112	407
Ab_MIRA_rep_c1275	comp7352_c0_seq1	94.2	69	1377	8e-27	122
Ab_MIRA_rep_c1807	comp7350_c0_seq2	98.9	907	1698	0	1677
Ab_MIRA_rep_c1807	comp7350_c0_seq2	100	33	1662	5e-10	65.9
Ab_MIRA_c2844	comp7350_c0_seq2	99.4	997	2010	0	1909
Ab_MIRA_rep_c558	comp7349_c0_seq1	99.58	477	2641	0	936
Ab_MIRA_rep_c558	comp7349_c0_seq1	100	72	2528	5e-34	145
Ab_MIRA_rep_c1193	comp7349_c0_seq1	100	1120	2726	0	2220
Ab_MIRA_rep_c3682	comp7349_c0_seq1	99.66	590	374	0	1138
Ab_MIRA_c3927	comp7348_c0_seq1	98.47	1963	1	0	3670
Ab_MIRA_c2028	comp7347_c0_seq1	87.64	89	392	2e-17	90.7
Ab_MIRA_rep_c3852	comp7347_c0_seq1	98.9	637	907	0	1193
Ab_MIRA_rep_c1682	comp7344_c0_seq2	99.75	399	414	0	777
Ab_MIRA_rep_c1939	comp7344_c0_seq2	99.84	625	1577	0	1223
Ab_MIRA_rep_c2103	comp7344_c0_seq2	99.46	372	1821	0	708
Ab_MIRA_c4923	comp7343_c0_seq1	99.18	608	1461	0	1126
Ab_MIRA_c3806	comp7341_c0_seq1	99.57	467	478	0	910
Ab_MIRA_c3806	comp7341_c0_seq1	100	58	539	2e-25	115
Ab_MIRA_rep_c2833	comp7340_c0_seq1	98.72	1093	1092	0	2014
Ab_MIRA_c4057	comp7340_c0_seq1	95.74	235	1021	8e-94	344
Ab_MIRA_c2997	comp7338_c0_seq1	99.24	523	262	0	992
Ab_MIRA_rep_c1680	comp7337_c0_seq2	99.39	822	1251	0	1550
Ab_MIRA_c1980	comp7337_c0_seq2	100	553	553	0	1097
Ab_MIRA_rep_c4039	comp7335_c0_seq1	99.35	620	408	0	1216
Ab_MIRA_rep_c4039	comp7335_c0_seq1	99.32	293	77	9e-164	576
Ab_MIRA_rep_c199	comp7333_c0_seq1	100	108	716	8e-55	215
Ab_MIRA_c2921	comp7333_c0_seq1	99.65	849	956	0	1660
Ab_MIRA_rep_c2201	comp7332_c0_seq1	100	45	2187	2e-17	90.8
Ab_MIRA_rep_c3711	comp7331_c0_seq1	98.35	1093	1106	0	2091
Ab_MIRA_c4686	comp7329_c0_seq1	99.36	468	670	0	880
Ab_MIRA_rep_c1081	comp7328_c0_seq2	99.67	1220	627	0	2356
Ab_MIRA_rep_c1442	comp7328_c0_seq2	99.76	838	838	0	1643
Ab_MIRA_rep_c4038	comp7328_c0_seq2	100	379	1830	0	751
Ab_MIRA_rep_c2121	comp7326_c0_seq1	99.8	500	979	0	983
Ab_MIRA_rep_c1577	comp7325_c0_seq1	93.96	182	1	2e-72	274
Ab_MIRA_rep_c1577	comp7325_c0_seq1	83.08	396	493	9e-62	238
Ab_MIRA_rep_c1577	comp7325_c0_seq1	85.47	117	226	2e-19	97.6
Ab_MIRA_rep_c1577	comp7325_c0_seq1	95.83	48	931	5e-14	79.8
Ab_MIRA_c4068	comp7325_c0_seq1	82.18	174	805	1e-17	91.7
Ab_MIRA_c2533	comp7323_c0_seq3	100	360	807	0	714
Ab_MIRA_rep_c829	comp7321_c0_seq1	99.17	1200	1305	0	2241
Ab_MIRA_rep_c1946	comp7320_c0_seq1	99.53	422	470	0	823
Ab_MIRA_rep_c1946	comp7320_c0_seq1	100	41	533	4e-15	82
Ab_MIRA_c4592	comp7319_c0_seq1	100	303	919	8e-172	602
Ab_MIRA_rep_c1191	comp73184_c0_seq1	100	33	263	6e-10	66.2
Ab_MIRA_rep_c995	comp7317_c0_seq1	99.13	919	179	0	1733
Ab_MIRA_rep_c2326	comp7317_c0_seq1	98.37	369	4	0	672
Ab_MIRA_rep_c394	comp7314_c0_seq1	87.5	80	1234	2e-22	108
Ab_MIRA_rep_c37	comp7313_c0_seq2	100	554	212	0	1098
Ab_MIRA_rep_c37	comp7313_c0_seq2	100	149	15	7e-79	295
Ab_MIRA_rep_c158	comp7313_c0_seq2	99.63	545	204	0	1070
Ab_MIRA_rep_c158	comp7313_c0_seq2	100	149	15	4e-81	301
Ab_MIRA_rep_c279	comp7313_c0_seq2	100	551	565	0	1102
Ab_MIRA_c5016	comp7311_c0_seq1	98.97	581	4226	0	1076
Ab_MIRA_c3348	comp7309_c1_seq1	96.05	456	1109	0	828
Ab_MIRA_c3348	comp7309_c1_seq1	99.2	125	514	5e-63	241
Ab_MIRA_rep_c5361	comp7309_c1_seq1	100	44	1627	2e-17	89.8
Ab_MIRA_rep_c1123	comp7309_c0_seq1	100	356	369	0	706
Ab_MIRA_rep_c1859	comp7309_c0_seq1	99.22	387	639	0	746
Ab_MIRA_rep_c1639	comp7308_c0_seq2	99	799	1632	0	1533
Ab_MIRA_rep_c1639	comp7308_c0_seq2	99.06	106	1772	4e-49	195
Ab_MIRA_rep_c4366	comp7307_c0_seq4	97.63	886	99	0	1647
Ab_MIRA_rep_c4124	comp7305_c0_seq2	98.91	275	1225	2e-148	524
Ab_MIRA_rep_c4124	comp7305_c0_seq2	97.06	34	1172	7e-10	64.2
Ab_MIRA_c3972	comp7302_c0_seq2	99.6	756	848	0	1452
Ab_MIRA_rep_c3010	comp7298_c0_seq1	99.91	1157	2471	0	2278
Ab_MIRA_rep_c676	comp7296_c0_seq1	99.04	1246	1605	0	2351
Ab_MIRA_c3132	comp7296_c0_seq1	100	48	1146	4e-19	95.9
Ab_MIRA_c4514	comp7296_c0_seq1	99.3	573	1715	0	1072
Ab_MIRA_rep_c1205	comp7292_c0_seq1	99.93	1442	1425	0	2844
Ab_MIRA_c2654	comp7290_c0_seq1	99.57	703	3308	0	1346
Ab_MIRA_rep_c1176	comp7289_c0_seq1	99.75	812	2	0	1578
Ab_MIRA_rep_c669	comp7287_c0_seq1	100	1340	43	0	2661
Ab_MIRA_rep_c1932	comp7287_c0_seq1	100	399	434	0	795
Ab_MIRA_rep_c2790	comp7286_c0_seq2	98.77	486	738	0	933
Ab_MIRA_c3296	comp7286_c0_seq2	99.47	570	629	0	1103
Ab_MIRA_c3296	comp7286_c0_seq2	100	75	742	3e-35	149
Ab_MIRA_c3296	comp7286_c0_seq2	97.62	42	796	9e-11	68.1
Ab_MIRA_c4833	comp7284_c0_seq1	99.52	417	915	0	795
Ab_MIRA_rep_c5522	comp7283_c0_seq1	99.81	528	1064	0	1031
Ab_MIRA_rep_c2757	comp7282_c0_seq1	98.19	331	654	3e-172	603
Ab_MIRA_rep_c2757	comp7282_c0_seq1	97.2	107	687	1e-47	189
Ab_MIRA_rep_c2757	comp7282_c0_seq1	98.41	63	697	5e-26	117
Ab_MIRA_rep_c2893	comp7282_c0_seq1	91.8	61	654	2e-12	73.8
Ab_MIRA_rep_c2893	comp7282_c0_seq1	91.8	61	600	2e-12	73.8
Ab_MIRA_rep_c2893	comp7282_c0_seq1	94	50	697	1e-10	67.9
Ab_MIRA_rep_c1233	comp7280_c0_seq1	99.91	1154	1167	0	2272
Ab_MIRA_rep_c2934	comp7279_c0_seq1	99.59	740	1337	0	1435
Ab_MIRA_c3632	comp7279_c0_seq1	99.4	669	7	0	1302
Ab_MIRA_rep_c3646	comp7279_c0_seq1	93.26	178	861	9e-73	273
Ab_MIRA_rep_c1432	comp7278_c0_seq2	99.78	445	554	0	872
Ab_MIRA_c4670	comp7278_c0_seq2	99.18	612	1622	0	1150
Ab_MIRA_c2671	comp7276_c0_seq2	99.41	1179	288	0	2304
Ab_MIRA_rep_c4993	comp7276_c0_seq2	96.87	415	1481	0	757
Ab_MIRA_rep_c2798	comp7275_c0_seq1	99.14	694	2725	0	1294
Ab_MIRA_c2826	comp7275_c0_seq1	99.73	748	3466	0	1451
Ab_MIRA_rep_c2374	comp7272_c0_seq1	99.4	998	1064	0	1901
Ab_MIRA_rep_c4903	comp7272_c0_seq1	97.07	581	1031	0	1035
Ab_MIRA_rep_c800	comp7270_c0_seq1	100	715	36	0	1419
Ab_MIRA_c3271	comp7269_c0_seq1	99.43	1045	1318	0	2000
Ab_MIRA_c4697	comp7269_c0_seq1	96.84	1012	1	0	1718
Ab_MIRA_rep_c4796	comp7269_c0_seq1	99.38	802	2283	0	1511
Ab_MIRA_rep_c1992	comp7268_c0_seq1	100	607	13	0	1208
Ab_MIRA_rep_c1290	comp7266_c0_seq1	99.64	549	1979	0	1081
Ab_MIRA_c3469	comp7266_c0_seq1	99.21	629	1632	0	1181
Ab_MIRA_rep_c1196	comp7265_c0_seq1	99.8	497	497	0	985
Ab_MIRA_rep_c1523	comp7265_c0_seq1	99.31	874	364	0	1650
Ab_MIRA_c2625	comp7264_c0_seq1	99.56	451	1152	0	862
Ab_MIRA_c2625	comp7264_c0_seq1	100	152	1302	5e-81	301
Ab_MIRA_c3232	comp7264_c0_seq1	99.81	527	958	0	1030
Ab_MIRA_c3232	comp7264_c0_seq1	98	100	145	3e-44	179
Ab_MIRA_rep_c766	comp7262_c0_seq1	100	880	31	0	1757
Ab_MIRA_rep_c296	comp7260_c0_seq1	100	709	723	0	1408
Ab_MIRA_rep_c296	comp7260_c0_seq1	95.31	128	874	1e-50	201
Ab_MIRA_rep_c383	comp7260_c0_seq1	99.02	615	1172	0	1142
Ab_MIRA_rep_c480	comp7260_c0_seq1	99.1	1879	948	0	3559
Ab_MIRA_rep_c480	comp7260_c0_seq1	99.79	473	2836	0	922
Ab_MIRA_rep_c4242	comp7260_c0_seq1	93.88	327	325	4e-154	544
Ab_MIRA_c3172	comp7256_c0_seq3	96.94	686	980	0	1202
Ab_MIRA_rep_c1183	comp7255_c0_seq2	99.19	247	512	4e-128	458
Ab_MIRA_rep_c299	comp7254_c0_seq1	97.67	129	1283	8e-61	234
Ab_MIRA_c2736	comp7254_c0_seq1	99.11	895	1137	0	1699
Ab_MIRA_rep_c1026	comp7252_c0_seq1	98.15	919	803	0	1744
Ab_MIRA_rep_c2368	comp7252_c0_seq1	99.75	407	410	0	792
Ab_MIRA_rep_c795	comp72516_c0_seq1	83.2	125	160	2e-15	82.9
Ab_MIRA_rep_c795	comp72516_c0_seq1	88.89	54	265	1e-08	60.8
Ab_MIRA_rep_c1822	comp72516_c0_seq1	81.74	230	36	2e-27	123
Ab_MIRA_rep_c1822	comp72516_c0_seq1	84.15	82	515	3e-08	60
Ab_MIRA_rep_c791	comp7249_c0_seq2	100	633	1189	0	1268
Ab_MIRA_rep_c791	comp7249_c0_seq2	99.79	474	516	0	934
Ab_MIRA_c5066	comp7247_c0_seq1	99.44	893	378	0	1691
Ab_MIRA_rep_c1314	comp7246_c0_seq3	98.4	1439	1435	0	2723
Ab_MIRA_rep_c1860	comp72439_c0_seq1	85.92	71	287	4e-09	62
Ab_MIRA_rep_c1860	comp72439_c0_seq1	85.92	71	59	4e-09	62
Ab_MIRA_rep_c3147	comp72439_c0_seq1	79.47	263	59	4e-21	102
Ab_MIRA_rep_c3147	comp72439_c0_seq1	82.55	149	287	2e-17	90.5
Ab_MIRA_rep_c4852	comp72439_c0_seq1	85.15	101	251	4e-15	81.9
Ab_MIRA_rep_c4852	comp72439_c0_seq1	85.15	101	23	4e-15	81.9
Ab_MIRA_c3793	comp7242_c0_seq3	98.81	757	1703	0	1384
Ab_MIRA_rep_c2563	comp7241_c0_seq1	99.86	695	2494	0	1372
Ab_MIRA_c4602	comp7240_c0_seq1	99.83	605	708	0	1188
Ab_MIRA_c1982	comp7237_c0_seq2	100	918	985	0	1821
Ab_MIRA_rep_c2239	comp7237_c0_seq2	99.7	676	1959	0	1308
Ab_MIRA_rep_c4527	comp7237_c0_seq2	100	299	2571	4e-169	593
Ab_MIRA_c5170	comp7236_c0_seq2	96.92	845	840	0	1529
Ab_MIRA_rep_c47	comp72353_c0_seq1	93.59	78	130	9e-25	115
Ab_MIRA_rep_c47	comp72353_c0_seq1	94.55	55	1	8e-16	85.8
Ab_MIRA_rep_c2394	comp72353_c0_seq1	94.12	51	1	7e-14	77.8
Ab_MIRA_rep_c5056	comp72353_c0_seq1	92.86	56	1	2e-12	71.9
Ab_MIRA_rep_c1543	comp7235_c0_seq1	99.33	1799	1822	0	3413
Ab_MIRA_c3905	comp7232_c0_seq2	99.55	670	1671	0	1281
Ab_MIRA_rep_c4910	comp7232_c0_seq2	100	528	3709	0	1067
Ab_MIRA_rep_c4910	comp7232_c0_seq2	98.41	63	3150	1e-27	123
Ab_MIRA_rep_c134	comp7231_c0_seq2	99.74	783	782	0	1531
Ab_MIRA_rep_c5265	comp7231_c0_seq2	99.66	591	804	0	1140
Ab_MIRA_rep_c5724	comp7231_c0_seq2	99.8	507	789	0	989
Ab_MIRA_rep_c5724	comp7231_c0_seq2	93.02	43	236	3e-07	56
Ab_MIRA_rep_c253	comp7230_c0_seq2	100	584	534	0	1169
Ab_MIRA_rep_c455	comp7230_c0_seq2	100	527	606	0	1046
Ab_MIRA_rep_c2043	comp7230_c0_seq2	99.55	670	926	0	1281
Ab_MIRA_rep_c290	comp7226_c0_seq2	99.7	1314	1313	0	2557
Ab_MIRA_c3966	comp7225_c0_seq1	99.36	1244	1322	0	2387
Ab_MIRA_c5134	comp7225_c0_seq1	100	677	680	0	1342
Ab_MIRA_rep_c1518	comp7222_c0_seq2	99.76	820	1635	0	1594
Ab_MIRA_rep_c1542	comp7222_c0_seq2	100	373	2453	0	743
Ab_MIRA_rep_c1788	comp7222_c0_seq2	98.34	1384	2825	0	2610
Ab_MIRA_rep_c103	comp7220_c0_seq2	98.85	260	307	7e-139	494
Ab_MIRA_rep_c103	comp7220_c0_seq2	100	145	92	3e-77	289
Ab_MIRA_rep_c3206	comp7220_c0_seq2	97.74	265	307	2e-130	465
Ab_MIRA_rep_c3206	comp7220_c0_seq2	89.62	212	27	2e-83	308
Ab_MIRA_rep_c1618	comp7218_c0_seq1	99.48	970	1339	0	1857
Ab_MIRA_rep_c156	comp7216_c0_seq2	100	677	682	0	1353
Ab_MIRA_rep_c1203	comp7216_c0_seq2	99.78	929	4169	0	1824
Ab_MIRA_rep_c1787	comp7216_c0_seq2	100	223	458	2e-124	444
Ab_MIRA_rep_c2053	comp7216_c0_seq2	99.73	375	2904	0	729
Ab_MIRA_c2187	comp7216_c0_seq2	99.51	1030	2178	0	1963
Ab_MIRA_c3343	comp7216_c0_seq2	99.43	698	4175	0	1333
Ab_MIRA_rep_c4126	comp7216_c0_seq2	97.28	294	6	2e-147	521
Ab_MIRA_rep_c2471	comp7215_c0_seq1	99.69	1305	1316	0	2526
Ab_MIRA_rep_c188	comp7209_c0_seq1	97.32	708	916	0	1294
Ab_MIRA_rep_c1044	comp7208_c0_seq2	99.62	795	1674	0	1543
Ab_MIRA_rep_c1044	comp7208_c0_seq2	99.44	716	716	0	1401
Ab_MIRA_rep_c314	comp7206_c0_seq1	98.28	58	616	2e-24	113
Ab_MIRA_rep_c3245	comp7206_c0_seq1	98.88	537	995	0	987
Ab_MIRA_c4149	comp7206_c0_seq1	99.64	551	1466	0	1070
Ab_MIRA_rep_c230	comp7203_c0_seq1	100	941	1969	0	1872
Ab_MIRA_rep_c230	comp7203_c0_seq1	100	88	1849	6e-43	175
Ab_MIRA_rep_c408	comp7203_c0_seq1	98.27	173	2756	6e-88	324
Ab_MIRA_rep_c925	comp7203_c0_seq1	98.43	1725	2598	0	3185
Ab_MIRA_rep_c2266	comp7203_c0_seq1	98.79	165	2764	2e-87	323
Ab_MIRA_rep_c4603	comp7203_c0_seq1	98.51	134	2782	2e-68	259
Ab_MIRA_rep_c5352	comp7203_c0_seq1	99.59	486	2443	0	970
Ab_MIRA_rep_c5352	comp7203_c0_seq1	97.93	483	1961	0	844
Ab_MIRA_rep_c893	comp7201_c0_seq1	99.61	766	412	0	1486
Ab_MIRA_rep_c893	comp7201_c0_seq1	98.97	291	17	6e-153	540
Ab_MIRA_rep_c893	comp7201_c0_seq1	96.1	77	319	1e-32	141
Ab_MIRA_c2731	comp7201_c0_seq1	98.2	111	66	3e-47	189
Ab_MIRA_rep_c1685	comp7200_c0_seq2	99.58	959	1731	0	1850
Ab_MIRA_c4335	comp7199_c0_seq1	99.76	825	1024	0	1622
Ab_MIRA_rep_c2508	comp7195_c0_seq1	100	263	97	5e-148	522
Ab_MIRA_c3081	comp7194_c0_seq1	100	399	337	0	791
Ab_MIRA_c3081	comp7194_c0_seq1	100	210	92	8e-116	416
Ab_MIRA_rep_c83	comp7193_c0_seq1	99.55	443	1	0	866
Ab_MIRA_rep_c4779	comp7193_c0_seq1	99.68	941	2064	0	1845
Ab_MIRA_rep_c2752	comp7192_c0_seq1	90.82	98	183	8e-28	123
Ab_MIRA_rep_c3613	comp7191_c0_seq1	95.12	471	1191	0	815
Ab_MIRA_c5228	comp7187_c2_seq1	95.8	762	283	0	1255
Ab_MIRA_rep_c1284	comp7187_c1_seq1	97.6	375	223	0	653
Ab_MIRA_c2296	comp7187_c1_seq1	99.85	688	1240	0	1348
Ab_MIRA_rep_c4099	comp7187_c1_seq1	98.84	517	517	0	999
Ab_MIRA_rep_c4099	comp7187_c1_seq1	95.95	173	713	2e-72	273
Ab_MIRA_c2435	comp7185_c0_seq2	99.47	949	10	0	1812
Ab_MIRA_rep_c5326	comp7185_c0_seq2	99.28	139	783	2e-69	263
Ab_MIRA_rep_c4601	comp7184_c0_seq1	98.67	676	678	0	1248
Ab_MIRA_rep_c4601	comp7184_c0_seq1	100	35	730	1e-11	70.7
Ab_MIRA_c2328	comp7182_c0_seq1	99.1	888	905	0	1664
Ab_MIRA_rep_c3584	comp7180_c0_seq1	98.84	602	2310	0	1082
Ab_MIRA_rep_c5607	comp7178_c0_seq1	99.24	132	17	4e-69	260
Ab_MIRA_rep_c252	comp7177_c0_seq1	99.18	609	617	0	1143
Ab_MIRA_c3715	comp7177_c0_seq1	99.78	903	1190	0	1771
Ab_MIRA_c4430	comp7177_c0_seq1	99.11	224	16	9e-115	414
Ab_MIRA_c4444	comp7176_c0_seq1	99.43	528	1103	0	1056
Ab_MIRA_rep_c241	comp7175_c0_seq1	99.63	544	543	0	1058
Ab_MIRA_rep_c973	comp7174_c0_seq1	99.07	108	86	2e-50	200
Ab_MIRA_c1730	comp7174_c0_seq1	98.47	196	3168	6e-96	351
Ab_MIRA_rep_c4066	comp7174_c0_seq1	98.57	1397	1797	0	2534
Ab_MIRA_rep_c1099	comp7172_c0_seq1	99.35	460	304	0	874
Ab_MIRA_rep_c1099	comp7172_c0_seq1	100	47	203	1e-18	93.8
Ab_MIRA_rep_c183	comp7171_c0_seq1	97.22	36	387	4e-09	64
Ab_MIRA_rep_c238	comp7171_c0_seq1	100	1703	1704	0	3407
Ab_MIRA_rep_c761	comp7171_c0_seq1	99.94	1676	1446	0	3313
Ab_MIRA_rep_c5449	comp7171_c0_seq1	99.44	540	2967	0	1023
Ab_MIRA_rep_c2621	comp7169_c1_seq1	100	273	285	5e-157	553
Ab_MIRA_rep_c2621	comp7169_c1_seq1	89.12	193	514	3e-75	282
Ab_MIRA_rep_c4083	comp7169_c1_seq1	100	486	501	0	971
Ab_MIRA_rep_c811	comp7165_c0_seq1	95.62	251	1	1e-108	393
Ab_MIRA_rep_c919	comp7165_c0_seq1	99.61	1528	1	0	2959
Ab_MIRA_rep_c3644	comp7165_c0_seq1	99.47	374	1146	0	723
Ab_MIRA_rep_c2458	comp7164_c0_seq1	99.68	946	11	0	1854
Ab_MIRA_rep_c478	comp7161_c0_seq2	99.88	864	879	0	1705
Ab_MIRA_rep_c3453	comp7161_c0_seq2	100	143	1103	2e-76	283
Ab_MIRA_rep_c3453	comp7161_c0_seq2	100	27	1065	4e-07	54
Ab_MIRA_c5189	comp7161_c0_seq2	99.27	963	1221	0	1824
Ab_MIRA_rep_c5326	comp7161_c0_seq2	100	568	1318	0	1141
Ab_MIRA_rep_c5326	comp7161_c0_seq2	99.07	108	1485	2e-54	213
Ab_MIRA_rep_c3405	comp7160_c0_seq2	99.25	936	938	0	1759
Ab_MIRA_rep_c430	comp7159_c0_seq1	99.95	2096	2963	0	4168
Ab_MIRA_rep_c1115	comp7159_c0_seq1	98.53	545	591	0	1059
Ab_MIRA_c3303	comp7158_c0_seq1	99.34	609	613	0	1154
Ab_MIRA_rep_c3660	comp7158_c0_seq1	99.38	961	1687	0	1818
Ab_MIRA_c3673	comp7158_c0_seq1	98.22	844	1722	0	1520
Ab_MIRA_c2417	comp7155_c0_seq1	99.86	704	2198	0	1383
Ab_MIRA_rep_c5764	comp7153_c0_seq2	98.82	85	916	4e-40	165
Ab_MIRA_rep_c779	comp7152_c0_seq1	100	1204	1219	0	2387
Ab_MIRA_rep_c3703	comp7152_c0_seq1	100	299	921	3e-170	596
Ab_MIRA_rep_c344	comp7149_c0_seq1	98.38	681	94	0	1265
Ab_MIRA_rep_c344	comp7149_c0_seq1	100	35	817	6e-11	70.2
Ab_MIRA_rep_c1266	comp7149_c0_seq1	100	1920	1361	0	3806
Ab_MIRA_c5135	comp7149_c0_seq1	98.02	606	3278	0	1079
Ab_MIRA_rep_c5306	comp7149_c0_seq1	98.83	257	1414	1e-136	484
Ab_MIRA_rep_c5306	comp7149_c0_seq1	100	27	1449	5e-07	54.5
Ab_MIRA_c4944	comp7147_c0_seq2	99.57	703	10	0	1359
Ab_MIRA_rep_c621	comp7144_c0_seq1	99.23	784	987	0	1507
Ab_MIRA_c1843	comp7143_c0_seq1	100	739	2234	0	1467
Ab_MIRA_rep_c1233	comp7142_c0_seq1	99.91	1154	1954	0	2272
Ab_MIRA_rep_c2906	comp7139_c0_seq2	100	447	633	0	886
Ab_MIRA_rep_c2906	comp7139_c0_seq2	97.87	141	141	2e-67	256
Ab_MIRA_rep_c3795	comp7138_c0_seq1	97.09	515	4133	0	939
Ab_MIRA_rep_c855	comp7136_c0_seq1	99.87	778	1032	0	1530
Ab_MIRA_rep_c3603	comp7136_c0_seq1	100	124	255	1e-64	246
Ab_MIRA_rep_c1347	comp7135_c0_seq1	99.54	1520	1669	0	2957
Ab_MIRA_rep_c4510	comp7135_c0_seq1	97.91	287	2457	9e-147	520
Ab_MIRA_rep_c5185	comp7135_c0_seq1	97.7	87	1489	2e-37	153
Ab_MIRA_rep_c1154	comp7134_c0_seq2	98.98	3220	627	0	6099
Ab_MIRA_rep_c1293	comp7134_c0_seq2	100	474	3654	0	947
Ab_MIRA_c4243	comp7134_c0_seq2	100	31	909	5e-09	62.7
Ab_MIRA_rep_c3981	comp7132_c0_seq1	99.36	932	2968	0	1790
Ab_MIRA_rep_c3277	comp7131_c0_seq1	99.71	1028	2103	0	1990
Ab_MIRA_c3719	comp7131_c0_seq1	98.84	431	543	0	817
Ab_MIRA_rep_c2500	comp7125_c0_seq1	99.46	735	735	0	1394
Ab_MIRA_rep_c64	comp7121_c0_seq1	100	305	310	5e-173	607
Ab_MIRA_rep_c64	comp7121_c0_seq1	94.74	57	310	3e-17	90
Ab_MIRA_rep_c64	comp7121_c0_seq1	94.74	57	310	3e-17	90
Ab_MIRA_rep_c64	comp7121_c0_seq1	86.76	68	192	2e-09	64.2
Ab_MIRA_rep_c64	comp7121_c0_seq1	88.89	54	150	3e-08	60.2
Ab_MIRA_rep_c64	comp7121_c0_seq1	83.53	85	209	1e-07	58.2
Ab_MIRA_rep_c148	comp7121_c0_seq1	100	308	1	2e-176	618
Ab_MIRA_rep_c1738	comp7121_c0_seq1	96.3	54	254	6e-18	91.9
Ab_MIRA_rep_c1738	comp7121_c0_seq1	94.74	57	254	2e-17	89.9
Ab_MIRA_rep_c1738	comp7121_c0_seq1	94.74	57	254	2e-17	89.9
Ab_MIRA_rep_c1738	comp7121_c0_seq1	85.88	85	125	1e-12	74
Ab_MIRA_rep_c2847	comp7121_c0_seq1	96.3	54	307	3e-18	91.7
Ab_MIRA_rep_c2847	comp7121_c0_seq1	96.77	31	310	7e-07	54
Ab_MIRA_rep_c4258	comp7121_c0_seq1	94.74	57	254	7e-18	89.7
Ab_MIRA_rep_c4258	comp7121_c0_seq1	93.22	59	254	6e-15	79.8
Ab_MIRA_rep_c4258	comp7121_c0_seq1	92.68	41	110	2e-08	58
Ab_MIRA_rep_c1781	comp7120_c0_seq1	99.11	1567	2557	0	2932
Ab_MIRA_rep_c524	comp7119_c0_seq2	100	969	973	0	1926
Ab_MIRA_c4306	comp7118_c0_seq1	99.04	727	402	0	1359
Ab_MIRA_rep_c3499	comp7116_c0_seq1	99.78	453	474	0	885
Ab_MIRA_rep_c3711	comp7115_c0_seq1	98.35	1093	1147	0	2091
Ab_MIRA_rep_c5385	comp7111_c0_seq1	99.78	455	61	0	901
Ab_MIRA_rep_c5385	comp7111_c0_seq1	99.67	306	554	1e-168	592
Ab_MIRA_c2028	comp7108_c0_seq1	87.64	89	635	2e-17	90.7
Ab_MIRA_rep_c3852	comp7108_c0_seq1	98.9	637	120	0	1193
Ab_MIRA_rep_c1459	comp7106_c0_seq1	99.74	769	768	0	1509
Ab_MIRA_c3807	comp7105_c0_seq1	99.44	535	585	0	1044
Ab_MIRA_c3982	comp7104_c0_seq1	99	601	606	0	1130
Ab_MIRA_rep_c5083	comp7104_c0_seq1	94.7	151	2062	8e-58	225
Ab_MIRA_rep_c1250	comp7103_c0_seq2	99.53	860	951	0	1652
Ab_MIRA_rep_c1250	comp7103_c0_seq2	100	101	1093	6e-51	202
Ab_MIRA_rep_c45	comp7101_c0_seq1	100	566	539	0	1123
Ab_MIRA_rep_c887	comp7101_c0_seq1	99.82	556	1104	0	1087
Ab_MIRA_rep_c1350	comp7101_c0_seq1	100	401	1276	0	795
Ab_MIRA_rep_c1754	comp7101_c0_seq1	99.33	299	807	2e-159	561
Ab_MIRA_rep_c2601	comp7101_c0_seq1	99.65	289	1124	3e-160	563
Ab_MIRA_rep_c3227	comp7101_c0_seq1	98.81	336	800	2e-178	625
Ab_MIRA_rep_c5430	comp7101_c0_seq1	96.84	95	631	1e-36	154
Ab_MIRA_c3112	comp7100_c0_seq1	99.69	644	2053	0	1246
Ab_MIRA_c3112	comp7100_c0_seq1	99.08	109	2204	1e-50	200
Ab_MIRA_c3984	comp7098_c0_seq1	99.09	767	1406	0	1450
Ab_MIRA_rep_c1306	comp7097_c0_seq1	99.9	995	2129	0	1957
Ab_MIRA_rep_c1252	comp7096_c0_seq1	99.77	886	2253	0	1744
Ab_MIRA_rep_c1252	comp7096_c0_seq1	100	28	2208	3e-07	56.6
Ab_MIRA_c2160	comp7096_c0_seq1	99.77	434	1549	0	862
Ab_MIRA_c2160	comp7096_c0_seq1	99.38	162	1753	6e-83	307
Ab_MIRA_rep_c2939	comp7096_c0_seq1	100	484	582	0	959
Ab_MIRA_rep_c3208	comp70943_c0_seq1	84.93	73	141	2e-08	59.3
Ab_MIRA_rep_c1214	comp7093_c0_seq1	98.77	731	998	0	1364
Ab_MIRA_rep_c1214	comp7093_c0_seq1	100	504	320	0	1002
Ab_MIRA_rep_c1214	comp7093_c0_seq1	100	152	811	4e-81	302
Ab_MIRA_rep_c3284	comp7093_c0_seq1	99.45	541	1663	0	1026
Ab_MIRA_rep_c3422	comp7093_c0_seq1	100	64	2064	7e-29	127
Ab_MIRA_rep_c999	comp7092_c0_seq3	99.43	1220	848	0	2348
Ab_MIRA_c4304	comp7092_c0_seq3	99.73	750	885	0	1455
Ab_MIRA_rep_c1160	comp70910_c0_seq1	84.68	111	21	6e-16	86.1
Ab_MIRA_c2743	comp7091_c0_seq2	98.57	488	526	0	907
Ab_MIRA_c2743	comp7091_c0_seq2	99.45	182	932	1e-94	347
Ab_MIRA_c2743	comp7091_c0_seq2	99.15	118	693	1e-58	227
Ab_MIRA_rep_c2732	comp70884_c0_seq1	99.36	157	94	1e-79	295
Ab_MIRA_rep_c99	comp7088_c0_seq1	97.3	37	6375	1e-09	66
Ab_MIRA_rep_c275	comp7088_c0_seq1	99.82	1126	1126	0	2221
Ab_MIRA_rep_c1521	comp7087_c0_seq2	83.88	850	267	3e-168	591
Ab_MIRA_rep_c1811	comp7087_c0_seq2	99.43	700	1	0	1334
Ab_MIRA_c2114	comp7087_c0_seq2	100	562	1052	0	1116
Ab_MIRA_c4663	comp7086_c0_seq1	99.43	529	897	0	1021
Ab_MIRA_c4663	comp7086_c0_seq1	99.15	118	783	2e-57	222
Ab_MIRA_rep_c1193	comp70833_c0_seq1	88.16	152	1	5e-38	159
Ab_MIRA_rep_c1193	comp70833_c0_seq1	92.31	52	231	1e-11	71.9
Ab_MIRA_rep_c549	comp7083_c0_seq1	87.64	89	527	2e-17	89.8
Ab_MIRA_rep_c1630	comp7083_c0_seq1	84.07	615	1	1e-124	446
Ab_MIRA_rep_c2562	comp7083_c0_seq1	85.29	102	1	2e-15	83.8
Ab_MIRA_rep_c2269	comp7082_c0_seq1	90.57	53	325	2e-10	66.3
Ab_MIRA_rep_c2913	comp7080_c0_seq2	99.5	600	73	0	1142
Ab_MIRA_rep_c3863	comp7079_c0_seq1	98.46	520	554	0	993
Ab_MIRA_rep_c100	comp7075_c0_seq1	99.92	1298	1596	0	2580
Ab_MIRA_rep_c1106	comp7075_c0_seq1	99.4	830	1596	0	1584
Ab_MIRA_rep_c1972	comp7075_c0_seq1	94.37	142	299	3e-67	256
Ab_MIRA_rep_c2437	comp7075_c0_seq1	100	460	309	0	912
Ab_MIRA_c2441	comp7074_c0_seq2	99.85	1298	121	0	2545
Ab_MIRA_rep_c3033	comp7074_c0_seq2	90.91	77	293	3e-10	65.9
Ab_MIRA_rep_c1855	comp7072_c0_seq1	98.4	499	1987	0	904
Ab_MIRA_c1911	comp7072_c0_seq1	99.75	1188	668	0	2307
Ab_MIRA_rep_c2034	comp7072_c0_seq1	99.87	788	2	0	1561
Ab_MIRA_rep_c2716	comp7072_c0_seq1	100	459	3260	0	910
Ab_MIRA_rep_c2716	comp7072_c0_seq1	100	210	3035	9e-116	416
Ab_MIRA_rep_c4442	comp7071_c0_seq1	98.9	91	1196	2e-40	165
Ab_MIRA_rep_c821	comp7070_c0_seq1	99.65	579	578	0	1124
Ab_MIRA_c1413	comp7068_c0_seq2	99.77	869	974	0	1694
Ab_MIRA_c1413	comp7068_c0_seq2	99.45	362	577	0	695
Ab_MIRA_c2556	comp7068_c0_seq2	84.86	251	2147	3e-48	192
Ab_MIRA_rep_c1971	comp70670_c0_seq1	100	28	28	4e-07	56.1
Ab_MIRA_rep_c5676	comp70670_c0_seq1	96.67	30	1	5e-07	52
Ab_MIRA_rep_c296	comp7067_c0_seq1	100	709	3144	0	1408
Ab_MIRA_rep_c296	comp7067_c0_seq1	95.31	128	2993	1e-50	201
Ab_MIRA_rep_c383	comp7067_c0_seq1	99.02	615	2695	0	1142
Ab_MIRA_rep_c480	comp7067_c0_seq1	99.1	1879	2919	0	3559
Ab_MIRA_rep_c480	comp7067_c0_seq1	99.79	473	1031	0	922
Ab_MIRA_rep_c4242	comp7067_c0_seq1	93.88	327	3542	4e-154	544
Ab_MIRA_rep_c3823	comp7063_c0_seq1	100	318	1919	0	645
Ab_MIRA_rep_c3823	comp7063_c0_seq1	98.33	60	2020	5e-26	118
Ab_MIRA_rep_c1197	comp7061_c0_seq1	96.97	330	348	2e-164	578
Ab_MIRA_c2328	comp7060_c0_seq1	99.1	888	328	0	1664
Ab_MIRA_rep_c958	comp7059_c0_seq1	96.25	80	1254	2e-35	149
Ab_MIRA_c4648	comp7058_c0_seq1	99.88	826	1484	0	1622
Ab_MIRA_rep_c558	comp7056_c0_seq1	99.58	479	477	0	940
Ab_MIRA_rep_c558	comp7056_c0_seq1	100	72	590	5e-34	145
Ab_MIRA_rep_c1193	comp7056_c0_seq1	100	1120	392	0	2220
Ab_MIRA_rep_c3682	comp7056_c0_seq1	99.66	590	2744	0	1138
Ab_MIRA_rep_c978	comp7055_c0_seq1	99.61	1275	1300	0	2492
Ab_MIRA_rep_c3230	comp7055_c0_seq1	99.77	438	20	0	852
Ab_MIRA_rep_c1531	comp7053_c0_seq1	99.78	922	1104	0	1800
Ab_MIRA_c3837	comp7053_c0_seq1	99.33	745	1092	0	1474
Ab_MIRA_c5089	comp70527_c0_seq1	97.14	35	127	5e-09	62.8
Ab_MIRA_c4214	comp7052_c0_seq1	98.02	555	553	0	1046
Ab_MIRA_rep_c4350	comp7050_c0_seq1	99.77	872	1541	0	1699
Ab_MIRA_c4716	comp7050_c0_seq1	99.14	813	1674	0	1514
Ab_MIRA_rep_c463	comp7047_c0_seq1	99.93	1375	38	0	2721
Ab_MIRA_rep_c5112	comp7047_c0_seq1	99.3	994	1036	0	1868
Ab_MIRA_rep_c920	comp7045_c0_seq2	100	781	414	0	1566
Ab_MIRA_rep_c920	comp7045_c0_seq2	98.67	301	3	5e-167	587
Ab_MIRA_rep_c2594	comp7045_c0_seq2	100	302	303	1e-170	599
Ab_MIRA_rep_c2594	comp7045_c0_seq2	97.08	171	579	1e-68	260
Ab_MIRA_c5170	comp7043_c0_seq1	97.22	828	1857	0	1525
Ab_MIRA_c2472	comp7041_c0_seq2	99.33	1043	425	0	1977
Ab_MIRA_c4252	comp7038_c0_seq1	99.24	920	2739	0	1736
Ab_MIRA_rep_c929	comp7035_c0_seq4	99.12	457	455	0	865
Ab_MIRA_rep_c1504	comp7035_c0_seq4	98.14	376	806	0	710
Ab_MIRA_rep_c1725	comp7035_c0_seq4	99.85	671	977	0	1318
Ab_MIRA_rep_c2070	comp7030_c0_seq1	100	51	1039	4e-21	102
Ab_MIRA_c4035	comp7030_c0_seq1	95.87	508	1642	0	906
Ab_MIRA_c2085	comp7029_c0_seq1	97.48	753	2697	0	1418
Ab_MIRA_rep_c2378	comp7027_c0_seq2	98.95	665	660	0	1237
Ab_MIRA_c3497	comp7027_c0_seq2	99.41	339	873	0	640
Ab_MIRA_rep_c632	comp7024_c0_seq1	100	373	2924	0	745
Ab_MIRA_rep_c632	comp7024_c0_seq1	99.68	313	2592	9e-174	609
Ab_MIRA_rep_c3689	comp7023_c0_seq2	98.9	454	515	0	838
Ab_MIRA_rep_c3689	comp7023_c0_seq2	98.11	159	693	2e-78	292
Ab_MIRA_rep_c2021	comp7020_c0_seq1	99.69	955	968	0	1862
Ab_MIRA_rep_c713	comp7019_c0_seq1	100	570	1241	0	1130
Ab_MIRA_rep_c1989	comp7019_c0_seq1	98.29	527	522	0	973
Ab_MIRA_c5046	comp7019_c0_seq1	96.45	169	938	5e-73	275
Ab_MIRA_c5046	comp7019_c0_seq1	100	30	748	2e-08	60.2
Ab_MIRA_c1921	comp7014_c0_seq1	100	791	791	0	1578
Ab_MIRA_c4082	comp7014_c0_seq1	99.8	499	1659	0	976
Ab_MIRA_rep_c4701	comp7014_c0_seq1	99.21	1019	1948	0	1893
Ab_MIRA_c4355	comp7013_c0_seq1	99.62	265	1473	3e-146	517
Ab_MIRA_rep_c4502	comp7011_c0_seq1	100	138	1264	2e-73	276
Ab_MIRA_rep_c929	comp7009_c0_seq2	99.77	440	1108	0	859
Ab_MIRA_rep_c1504	comp7009_c0_seq2	98.14	376	757	0	710
Ab_MIRA_rep_c1725	comp7009_c0_seq2	99.85	671	586	0	1318
Ab_MIRA_c1849	comp7008_c0_seq1	99.91	1083	4900	0	2139
Ab_MIRA_c4268	comp7008_c0_seq1	99.12	571	3157	0	1094
Ab_MIRA_c4349	comp7004_c0_seq2	99.88	823	54	0	1616
Ab_MIRA_c4007	comp6999_c0_seq1	99.8	980	1	0	1912
Ab_MIRA_rep_c2063	comp6998_c0_seq2	98.79	661	671	0	1250
Ab_MIRA_c5429	comp6996_c0_seq1	99.63	809	819	0	1556
Ab_MIRA_c2664	comp6995_c0_seq2	98.84	516	614	0	928
Ab_MIRA_c2664	comp6995_c0_seq2	98.47	131	906	4e-59	228
Ab_MIRA_rep_c1822	comp69939_c0_seq1	84.15	82	117	3e-08	60
Ab_MIRA_c2301	comp6991_c0_seq1	99.79	943	36	0	1842
Ab_MIRA_c3915	comp6986_c0_seq1	97.27	697	425	0	1286
Ab_MIRA_rep_c3291	comp6984_c0_seq1	99.69	983	5	0	1901
Ab_MIRA_rep_c685	comp6983_c0_seq1	80.29	345	4090	7e-34	145
Ab_MIRA_c2687	comp6983_c0_seq1	87.43	175	5041	6e-43	175
Ab_MIRA_c2687	comp6983_c0_seq1	85	140	4453	3e-24	113
Ab_MIRA_c2687	comp6983_c0_seq1	87.13	101	4681	6e-20	99.1
Ab_MIRA_rep_c5502	comp6983_c0_seq1	99.26	543	3981	0	1038
Ab_MIRA_rep_c5502	comp6983_c0_seq1	92.96	71	4076	7e-24	111
Ab_MIRA_c2793	comp6975_c0_seq1	99.67	1509	21	0	2936
Ab_MIRA_rep_c3867	comp6974_c0_seq1	100	665	910	0	1318
Ab_MIRA_c4426	comp6971_c0_seq1	91.84	49	2259	5e-10	66
Ab_MIRA_c3082	comp6970_c0_seq1	99.86	704	1187	0	1380
Ab_MIRA_c3327	comp6970_c0_seq1	99.62	1564	1565	0	3048
Ab_MIRA_rep_c34	comp6969_c0_seq1	98.97	486	1762	0	918
Ab_MIRA_c2371	comp6969_c0_seq1	100	87	87	3e-42	173
Ab_MIRA_rep_c1311	comp6963_c0_seq1	99.74	773	907	0	1501
Ab_MIRA_rep_c1314	comp6961_c0_seq2	99.57	1389	11	0	2717
Ab_MIRA_rep_c710	comp6960_c0_seq1	98.34	966	380	0	1758
Ab_MIRA_rep_c710	comp6960_c0_seq1	96.47	255	63	5e-131	468
Ab_MIRA_c2140	comp6959_c0_seq1	99.68	619	686	0	1209
Ab_MIRA_c2140	comp6959_c0_seq1	98.49	397	1334	0	700
Ab_MIRA_rep_c662	comp6955_c0_seq2	98.62	725	722	0	1329
Ab_MIRA_rep_c1955	comp6955_c0_seq2	99.77	427	1061	0	835
Ab_MIRA_c3107	comp6954_c0_seq2	99.19	983	48	0	1840
Ab_MIRA_c4873	comp6952_c0_seq1	99.5	800	1315	0	1522
Ab_MIRA_rep_c1250	comp6951_c0_seq3	99.49	777	316	0	1486
Ab_MIRA_rep_c1250	comp6951_c0_seq3	100	181	93	6e-99	361
Ab_MIRA_rep_c3186	comp6950_c0_seq1	99.82	554	926	0	1082
Ab_MIRA_c4661	comp6949_c0_seq2	98.93	751	802	0	1405
Ab_MIRA_rep_c780	comp6943_c0_seq1	98.4	562	628	0	1040
Ab_MIRA_rep_c5156	comp6943_c0_seq1	97.28	331	1046	2e-175	614
Ab_MIRA_c4630	comp6936_c0_seq1	99.84	624	623	0	1228
Ab_MIRA_rep_c604	comp6935_c0_seq1	100	489	529	0	970
Ab_MIRA_rep_c3169	comp6935_c0_seq1	99.43	348	51	0	658
Ab_MIRA_rep_c3328	comp6935_c0_seq1	100	275	269	3e-155	547
Ab_MIRA_rep_c3328	comp6935_c0_seq1	100	65	172	2e-29	129
Ab_MIRA_rep_c331	comp6934_c0_seq1	100	528	6	0	1047
Ab_MIRA_rep_c559	comp6934_c0_seq1	100	518	526	0	1027
Ab_MIRA_rep_c2414	comp6932_c0_seq1	99.15	937	957	0	1748
Ab_MIRA_rep_c2752	comp6929_c0_seq1	90.82	98	656	8e-28	123
[truncated: 16,086 more rows]
